# Supplementary material for: Divergent Innate and Epithelial Functions of the RNA-Binding Protein HuR in Intestinal Inflammation
Source: Front Immunol. 2018 Nov 23;9:2732. doi: 10.3389/fimmu.2018.02732 (PMC6265365; doi:10.3389/fimmu.2018.02732)
Supplement: Supplementary file 1 [file Table_1.XLSX]

## Sheet: RIP
PROBE_ID	ACCNUM	SYMBOL	DESCRIPTION	ENSEMBL	cM	sM	cStd	sStd	LRM	LRStd	stat	PPLR	FC
17259311	NR_038126	0610009L18Rik	RIKEN cDNA 0610009L18 gene	ENSMUSG00000043644	1.45114	1.67032	0.134823	0.134962	0.219179	0.190767	-0.812422	0.874709	1.16407
17479200	NR_045812, NR_045814	1500012K07Rik	RIKEN cDNA 1500012K07 gene	ENSMUSG00000097247	1.08717	1.26835	0.0741518	0.0739954	0.181185	0.104756	-1.22301	0.958149	1.13381
17358094	NR_045817	1500015L24Rik	RIKEN cDNA 1500015L24 gene	ENSMUSG00000094732	1.08399	1.66818	0.160921	0.160846	0.584189	0.227524	-1.81556	0.99488	1.4992
17520716	NR_028123, BC068205	1600029I14Rik	RIKEN cDNA 1600029I14 gene	ENSMUSG00000046242	0.726521	0.900198	0.117698	0.117573	0.173677	0.166362	-0.738198	0.85175	1.12793
17496713	NR_024331	1700008J07Rik	RIKEN cDNA 1700008J07 gene	ENSMUSG00000101225	1.50368	1.84364	0.168072	0.167094	0.339968	0.236999	-1.01432	0.92428	1.26573
17467990	NR_046040, DQ715697, DQ715990	1700009C05Rik	RIKEN cDNA 1700009C05 gene	ENSMUSG00000101404	0.710319	0.884045	0.080686	0.0791967	0.173726	0.113059	-1.08654	0.937804	1.12797
17524081	NM_029306, XR_379134, BC092535	1700012B09Rik	RIKEN cDNA 1700012B09 gene	ENSMUSG00000031927	1.63285	2.06106	0.136346	0.133608	0.428216	0.190896	-1.58617	0.987558	1.34557
17285995	XM_006543043, XM_011243924, XM_011244363, XM_981898	1700016G14Rik	RIKEN cDNA 1700016G14 gene	ENSMUSG00000085861	0.934746	1.09474	0.101872	0.101529	0.159995	0.143827	-0.786595	0.86702	1.11728
17253128	NM_198637, XM_006534355, BC049758	1700016K19Rik	RIKEN cDNA 1700016K19 gene	ENSMUSG00000053783	1.49869	1.79629	0.130545	0.130477	0.297596	0.18457	-1.14012	0.94656	1.22909
17358498	NR_028360	1700018L02Rik	RIKEN cDNA 1700018L02 gene	NA	1.32771	1.58459	0.126585	0.126097	0.256882	0.178673	-1.01662	0.924743	1.19489
17240598	NM_026411, XM_006512833, XM_006512834, XM_011243202, BC013506	1700021F05Rik	RIKEN cDNA 1700021F05 gene	ENSMUSG00000019797	1.47644	1.74834	0.150556	0.150252	0.271908	0.212703	-0.903928	0.899436	1.2074
17431298	NR_045800	1700021N21Rik	RIKEN cDNA 1700021N21 gene	ENSMUSG00000087343	0.894185	1.08986	0.143215	0.14322	0.195677	0.20254	-0.683144	0.833006	1.14526
17302955	NR_045479	1700024B18Rik	RIKEN cDNA 1700024B18 gene	ENSMUSG00000099994	0.949795	1.09838	0.123207	0.122379	0.148584	0.173657	-0.605015	0.803896	1.10848
17214115	NR_038001, NR_038002, BC100504	1700027A15Rik	RIKEN cDNA 1700027A15 gene	ENSMUSG00000101968	1.22375	1.45591	0.135615	0.136865	0.232155	0.192675	-0.851999	0.885881	1.17459
17525498	NR_040741	1700027I24Rik	RIKEN cDNA 1700027I24 gene	ENSMUSG00000098304	0.355783	0.522243	0.0774305	0.0779419	0.16646	0.109865	-1.07135	0.935129	1.1223
17235911	NR_038042	1700028I16Rik	RIKEN cDNA 1700028I16 gene	ENSMUSG00000056821	2.46749	2.78134	0.222905	0.222457	0.313849	0.314918	-0.704706	0.840522	1.24302
17543744	NM_028496, XM_006528310, XM_006528311, XM_006528312	1700031F05Rik	RIKEN cDNA 1700031F05 gene	ENSMUSG00000032894	0.688108	0.927339	0.168954	0.168204	0.23923	0.238407	-0.709549	0.842179	1.18036
17398605	NR_040542, BC048678	1700036G14Rik	RIKEN cDNA 1700036G14 gene	ENSMUSG00000099995	0.791854	0.973199	0.134226	0.135294	0.181345	0.190581	-0.67284	0.829335	1.13394
17302700	NR_045624	1700044C05Rik	RIKEN cDNA 1700044C05 gene	ENSMUSG00000099911	1.41929	1.62931	0.135842	0.135059	0.210025	0.191557	-0.775281	0.863551	1.15671
17433305	NR_040649	1700045H11Rik	RIKEN cDNA 1700045H11 gene	ENSMUSG00000078492	1.08428	1.23457	0.125229	0.12532	0.150281	0.177165	-0.599808	0.801852	1.10979
17241799	NR_003644	1700049L16Rik	hematological and neurological expressed 1-like pseudogene	NA	0.837773	1.0192	0.136634	0.1372	0.181424	0.193631	-0.662532	0.825611	1.134
17354339	NR_045386	1700065O20Rik	RIKEN cDNA 1700065O20 gene	ENSMUSG00000100134	0.912635	1.27992	0.123645	0.123301	0.367284	0.174617	-1.4873	0.982283	1.28992
17418757	XR_376666, XR_402039, XR_868160, XR_868161, XR_868162, XR_868163, XR_868164, XR_868165, XR_868166, XR_868167, XR_868168, XR_868169, XR_887896, XR_887897, XR_887898, XR_887899, XR_887900, XR_887901, XR_887902, XR_887903, XR_887904, XR_887905	1700080G11Rik	RIKEN cDNA 1700080G11 gene	NA	0.63004	0.826432	0.0898552	0.0900652	0.196392	0.127223	-1.09155	0.938667	1.14583
17357163	NM_001177347, BC048571	1700092M07Rik	RIKEN cDNA 1700092M07 gene	ENSMUSG00000090840	1.91932	2.20997	0.140349	0.140689	0.29065	0.198724	-1.0342	0.928209	1.22319
17399574	NM_028567, BC048560	1700094D03Rik	RIKEN cDNA 1700094D03 gene	ENSMUSG00000027942	1.25696	1.59951	0.150962	0.151578	0.342549	0.213928	-1.13224	0.945337	1.26799
17257819	NR_027883	1700096J18Rik	RIKEN cDNA 1700096J18 gene	ENSMUSG00000099630	1.09322	1.45208	0.126901	0.128384	0.35886	0.180517	-1.4057	0.976592	1.28241
17521711	NM_053216, XM_006511628, XM_011242852, BC061048	1700102P08Rik	RIKEN cDNA 1700102P08 gene	ENSMUSG00000032611	0.789152	1.0604	0.0920732	0.0942097	0.271249	0.131731	-1.45602	0.980259	1.20685
17355429	NR_045368	1700120E14Rik	RIKEN cDNA 1700120E14 gene	NA	0.730752	1.02181	0.180498	0.179886	0.291053	0.25483	-0.807618	0.873303	1.22353
17496726	NR_027915, BC049550	1700120K04Rik	RIKEN cDNA 1700120K04 gene	ENSMUSG00000099579	1.2899	1.46054	0.106904	0.106532	0.170643	0.150922	-0.799506	0.870903	1.12556
17454326	NM_029693, XM_011240959, XM_011240960, XM_011240961, BC147525, BC147536	1700123K08Rik	RIKEN cDNA 1700123K08 gene	ENSMUSG00000029526	0.986957	1.61494	0.193721	0.192556	0.627986	0.27314	-1.62574	0.989251	1.54541
17469274	NR_003643	1700123L14Rik	nucleoporin 50 pseudogene	ENSMUSG00000072878	1.37089	1.60161	0.160978	0.160537	0.230723	0.227346	-0.71761	0.844912	1.17342
17448411	NR_040695	1700126H18Rik	RIKEN cDNA 1700126H18 gene	ENSMUSG00000107014	1.31523	1.47425	0.112361	0.112822	0.159025	0.159228	-0.706204	0.841036	1.11653
17298620	NM_001163616, XR_383209	1810011H11Rik	RIKEN cDNA 1810011H11 gene	ENSMUSG00000041707	0.92993	1.27176	0.182836	0.18408	0.34183	0.25945	-0.931626	0.906168	1.26736
17492160	NR_037569	1810026B05Rik	RIKEN cDNA 1810026B05 gene	ENSMUSG00000101970	2.21732	2.58039	0.222676	0.222816	0.363074	0.31501	-0.814997	0.875459	1.28616
17526988	NM_027217, XM_006510587, XM_006510588, XM_006510589, BC120857, BC120859	1810046K07Rik	RIKEN cDNA 1810046K07 gene	ENSMUSG00000036027	1.53071	1.87011	0.178555	0.176726	0.339401	0.251225	-0.955293	0.91165	1.26523
17288081	NM_001289924, NM_001289926, NR_110520, NR_110521, BC048855, BC141279, XR_864958, XR_864959, XR_864960	2010111I01Rik	RIKEN cDNA 2010111I01 gene	ENSMUSG00000021458	1.87597	2.1201	0.129965	0.129628	0.244131	0.18356	-0.940436	0.908237	1.18438
17222356	NM_028096, XM_006496291, XM_006496292, XM_006496295, XM_006496296, XM_006496297, BC029089, BC072639	2010300C02Rik	RIKEN cDNA 2010300C02 gene	ENSMUSG00000026090	2.50668	2.65317	0.10018	0.099634	0.146487	0.14129	-0.733116	0.850081	1.10687
17441063	NM_028211, XM_006530466, BC031162	2210016L21Rik	RIKEN cDNA 2210016L21 gene	ENSMUSG00000029559	2.31267	2.45393	0.0863358	0.0857525	0.141268	0.121686	-0.8209	0.877164	1.10287
17337202	NM_175148, BC107265, BC107266	2300002M23Rik	RIKEN cDNA 2300002M23 gene	ENSMUSG00000039269	1.22194	1.65185	0.227566	0.226929	0.429909	0.321377	-0.945904	0.909504	1.34715
17282222	NR_033514	2310015A10Rik	RIKEN cDNA 2310015A10 gene	NA	1.39618	1.54479	0.1247	0.124191	0.148608	0.175992	-0.597079	0.800776	1.1085
17475625	NM_001122767, NM_175107, XM_006540290, XR_391092, BC023369	2310022A10Rik	RIKEN cDNA 2310022A10 gene	ENSMUSG00000049643	1.15597	1.35953	0.0990468	0.0983161	0.203557	0.139558	-1.03138	0.927661	1.15153
17230252	NR_037994	2310043L19Rik	RIKEN cDNA 2310043L19 gene	ENSMUSG00000101746	1.03863	1.39917	0.14884	0.150086	0.36054	0.211375	-1.20611	0.955967	1.28391
17426784	XR_881379, XR_887640, BC066147	2310067E19Rik	RIKEN cDNA 2310067E19 gene	NA	0.838129	1.07588	0.153709	0.153168	0.237755	0.216995	-0.774757	0.863389	1.17916
17477401	NM_025880, XM_006541080, XM_006541084, XM_006541090, XM_006541091, XM_006541093, XM_006541094, XM_006541095, XM_006541097, XM_011250891, XM_011250892, XM_011250893, XM_011250894, BC016099, BC059896	2410002F23Rik	RIKEN cDNA 2410002F23 gene	ENSMUSG00000045411	2.11549	2.6188	0.19531	0.194862	0.503317	0.275894	-1.28998	0.965948	1.41747
17329215	NM_001001881, XM_006522599, BC072629	2510009E07Rik	RIKEN cDNA 2510009E07 gene	ENSMUSG00000043391	1.92131	2.23594	0.176017	0.174906	0.314622	0.248141	-0.896552	0.897586	1.24369
17363670	NR_045347	2610016A17Rik	RIKEN cDNA 2610016A17 gene	ENSMUSG00000101089	1.65658	2.01258	0.18222	0.18245	0.356003	0.257861	-0.976233	0.916299	1.27988
17442500	NM_001134717, NM_028310, BC046909	2810006K23Rik	RIKEN cDNA 2810006K23 gene	ENSMUSG00000047635	1.81905	2.04607	0.150492	0.149986	0.227023	0.21247	-0.75554	0.857351	1.17042
17506477	NR_045268	2810013P06Rik	RIKEN cDNA 2810013P06 gene	ENSMUSG00000099881	2.45967	2.66267	0.165324	0.165381	0.202992	0.233844	-0.613816	0.807321	1.15108
17464503	NM_001289661, NM_001289662, NM_026054, XM_006507081, XM_006507083, XM_006507084, XM_006507086, XM_006536097, XM_006536099, XM_006536100, XM_006536102, XM_011241622, XM_011245846, BC038922, BC139435, BC139436	2810474O19Rik	RIKEN cDNA 2810474O19 gene	ENSMUSG00000032712	1.71662	2.19267	0.177918	0.178226	0.476047	0.251832	-1.33667	0.970643	1.39093
17273056	XR_389234, XR_393743, BC094254	2900052L18Rik	RIKEN cDNA 2900052L18 gene	NA	2.1831	2.44461	0.16663	0.167132	0.261515	0.236006	-0.783538	0.866089	1.19874
17281767	NR_045055, NR_045056	3110056K07Rik	RIKEN cDNA 3110056K07 gene	ENSMUSG00000085622	1.32957	1.83639	0.15443	0.156233	0.50682	0.219675	-1.63139	0.989476	1.42091
17446639	NM_001256263	3110082J24Rik	RIKEN cDNA 3110082J24 gene	ENSMUSG00000086815	2.10632	2.48054	0.167604	0.166818	0.374219	0.236473	-1.119	0.943233	1.29614
17277863	XR_381830, XR_394727	3300002A11Rik	RIKEN cDNA 3300002A11 gene	NA	1.55627	1.73348	0.100076	0.100225	0.177204	0.141634	-0.88469	0.894558	1.13069
17304901	NM_001195097, XM_006518314, XM_006518315, XM_006518316, XM_006518317, XM_006518318, XM_006518319	3425401B19Rik	RIKEN cDNA 3425401B19 gene	ENSMUSG00000071540	0.792164	0.96233	0.104523	0.10519	0.170166	0.14829	-0.81142	0.874417	1.12519
17289675	NR_015471	3830408C21Rik	RIKEN cDNA 3830408C21 gene	ENSMUSG00000071181	0.913386	1.12614	0.110583	0.110407	0.212756	0.156264	-0.962739	0.913325	1.1589
17265721	XR_388836, XR_389986, XR_394160	4732414G09Rik	RIKEN cDNA 4732414G09 gene	ENSMUSG00000086943	1.45279	1.70857	0.132418	0.132581	0.255782	0.187382	-0.965221	0.913878	1.19398
17290139	NM_001113550, NM_026127, XM_006517743, XM_006517744, XM_006517745, XM_006517746, XM_006517747, XM_006517748, XM_006517749, XM_006517750, XM_011244693, XR_382741, XR_873788, BC030738, BC021327	4833420G17Rik	RIKEN cDNA 4833420G17 gene	ENSMUSG00000062822	2.00554	2.33582	0.180652	0.17961	0.330284	0.254745	-0.916784	0.902603	1.25726
17294797	NR_015501, NR_028313, NR_028314	4833422C13Rik	RIKEN cDNA 4833422C13 gene	ENSMUSG00000074782	1.10691	1.26218	0.0927668	0.0930877	0.155278	0.131419	-0.83548	0.881307	1.11364
17380662	NR_033782	4921531C22Rik	RIKEN cDNA 4921531C22 gene	ENSMUSG00000085704	2.1783	2.49158	0.157385	0.156801	0.313279	0.222164	-0.997111	0.920749	1.24253
17259896	NM_026150, BC048445	4921536K21Rik	RIKEN cDNA 4921536K21 gene	ENSMUSG00000020434	0.997881	1.22388	0.150445	0.150926	0.226002	0.213102	-0.749914	0.85555	1.16959
17472308	NR_045149	4922502N22Rik	RIKEN cDNA 4922502N22 gene	ENSMUSG00000108128	0.914921	1.06167	0.118781	0.118881	0.146753	0.168052	-0.617486	0.808739	1.10707
17276147	NR_045941	4930404H11Rik	RIKEN cDNA 4930404H11 gene	ENSMUSG00000113630	1.18972	1.32981	0.110606	0.110543	0.140097	0.156376	-0.633495	0.814846	1.10198
17282016	XR_105498, XR_394598	4930426I24Rik	RIKEN cDNA 4930426I24 gene	NA	0.921157	1.13496	0.130827	0.130399	0.213804	0.184715	-0.818462	0.876462	1.15974
17309280	NR_045953	4930432J09Rik	RIKEN cDNA 4930432J09 gene	NA	1.45747	1.59519	0.102269	0.101514	0.137717	0.144097	-0.675796	0.830393	1.10016
17408131	NR_015596	4930442L01Rik	RIKEN cDNA 4930442L01 gene	ENSMUSG00000087223	1.81582	2.114	0.155981	0.155794	0.298179	0.220458	-0.956394	0.911899	1.22959
17526654	XR_379344, XR_379345, XR_379346, XR_405647, XR_405648, XR_405649	4930448E22Rik	RIKEN cDNA 4930448E22 gene	ENSMUSG00000097463	0.979015	1.17047	0.0774126	0.0777039	0.191452	0.109684	-1.23425	0.95955	1.14191
17356412	NR_015545, NR_027938, BC065793	4930481A15Rik	RIKEN cDNA 4930481A15 gene	ENSMUSG00000086938	1.24619	1.63746	0.156516	0.156646	0.391265	0.221439	-1.2494	0.961379	1.31154
17437111	NR_046191	4930487D11Rik	RIKEN cDNA 4930487D11 gene	ENSMUSG00000106932	0.550958	0.781544	0.112674	0.112386	0.230587	0.159142	-1.02456	0.926323	1.17331
17504361	NR_015574	4930513N10Rik	RIKEN cDNA 4930513N10 gene	ENSMUSG00000074136	1.15524	1.31344	0.0870698	0.0866522	0.1582	0.12284	-0.910645	0.9011	1.11589
17292772	XR_873482, XR_874265	4930526F13Rik	RIKEN cDNA 4930526F13 gene	NA	0.927279	1.16947	0.168188	0.168293	0.24219	0.237928	-0.719773	0.84564	1.18279
17342943	NM_172450, XM_006523956, BC117930	4930539E08Rik	RIKEN cDNA 4930539E08 gene	ENSMUSG00000048905	1.79046	2.06122	0.199671	0.199773	0.270762	0.28245	-0.677846	0.831125	1.20645
17314686	NR_045991	4930578M01Rik	RIKEN cDNA 4930578M01 gene	ENSMUSG00000097587	1.05601	1.25379	0.101526	0.101578	0.197775	0.143616	-0.973761	0.91576	1.14693
17482128	NR_027879	4930583K01Rik	RIKEN cDNA 4930583K01 gene	ENSMUSG00000055159	0.782779	0.940585	0.122183	0.122222	0.157807	0.172821	-0.645675	0.819411	1.11559
17363675	NR_045306	4931403E22Rik	RIKEN cDNA 4931403E22 gene	ENSMUSG00000093772	1.0096	1.33638	0.120763	0.11927	0.326775	0.169733	-1.36134	0.9729	1.25421
17221980	NR_033445, BC147514, BC147546, BC172083	4931428L18Rik	RIKEN cDNA 4931428L18 gene	ENSMUSG00000086727	1.12645	1.29036	0.112278	0.111181	0.163908	0.158011	-0.733498	0.850207	1.12032
17340377	NR_045432	4933400B14Rik	RIKEN cDNA 4933400B14 gene	NA	0.967131	1.2134	0.133424	0.13217	0.246265	0.187805	-0.927212	0.905118	1.18613
17542836	NR_029443	4933407K13Rik	RIKEN cDNA 4933407K13 gene	ENSMUSG00000087396	1.16283	1.50943	0.199268	0.201031	0.346595	0.283057	-0.865832	0.889613	1.27156
17237510	NR_038025, NR_038026	4933412E12Rik	RIKEN cDNA 4933412E12 gene	ENSMUSG00000112627	1.28844	1.54695	0.0977144	0.097592	0.258509	0.138103	-1.3236	0.969387	1.19624
17290777	NR_045507	4933412O06Rik	RIKEN cDNA 4933412O06 gene	ENSMUSG00000113960	0.861963	1.03571	0.0744937	0.0743916	0.173742	0.105278	-1.16695	0.950561	1.12798
17414583	NM_177607, XM_006537736, XM_006537738, XM_006537739, XM_006537740, XM_011249971, XM_011249972, XM_011249973, XM_011249974, XM_011249975, BC116650	4933430I17Rik	RIKEN cDNA 4933430I17 gene	ENSMUSG00000058046	1.18177	1.36217	0.0915632	0.0915883	0.1804	0.129508	-0.984977	0.918185	1.1332
17340043	NR_045458	4933433H22Rik	RIKEN cDNA 4933433H22 gene	NA	1.03989	1.33769	0.125239	0.12547	0.297803	0.177278	-1.18784	0.953508	1.22927
17229923	NR_040558	4933439K11Rik	RIKEN cDNA 4933439K11 gene	ENSMUSG00000085184	0.925033	1.18688	0.135677	0.134759	0.261845	0.191229	-0.968227	0.914544	1.19901
17446031	NR_040469	5031425E22Rik	RIKEN cDNA 5031425E22 gene	ENSMUSG00000073147	2.18298	2.40764	0.154917	0.155097	0.224663	0.219213	-0.724684	0.847285	1.1685
17232905	NR_045341	5730435O14Rik	RIKEN cDNA 5730435O14 gene	ENSMUSG00000091370	1.78162	1.98928	0.117391	0.116878	0.207668	0.165654	-0.886444	0.89501	1.15482
17437366	NR_045500	5730480H06Rik	RIKEN cDNA 5730480H06 gene	ENSMUSG00000029089	0.851749	1.02205	0.117263	0.117929	0.170297	0.166306	-0.724075	0.847081	1.12529
17520962	NR_040466	5830418P13Rik	RIKEN cDNA 5830418P13 gene	ENSMUSG00000086236	1.01152	1.27699	0.172129	0.171105	0.265476	0.242704	-0.773451	0.862984	1.20203
17497326	NR_015548	5830432E09Rik	RIKEN cDNA 5830432E09 gene	ENSMUSG00000097471	1.37009	1.53593	0.113232	0.112943	0.16584	0.15993	-0.733237	0.850121	1.12182
17550486	EU434921	6430411K18Rik	RIKEN cDNA 6430411K18 gen	NA	1.33261	1.6535	0.199495	0.199753	0.320888	0.282311	-0.803732	0.872158	1.2491
17520671	NM_001033983	7420426K07Rik	RIKEN cDNA 7420426K07 gene	ENSMUSG00000074123	0.896926	1.06841	0.143018	0.142915	0.171488	0.202185	-0.599749	0.801829	1.12622
17348626	NR_045373	8430422H06Rik	RIKEN cDNA 8430422H06 gene	NA	1.07054	1.21645	0.110682	0.111372	0.145905	0.157017	-0.657066	0.823615	1.10642
17363925	NR_002849	8430431K14Rik	RIKEN cDNA 8430431K14 gene	NA	0.432242	0.646042	0.0918663	0.0916836	0.2138	0.129789	-1.1648	0.95025	1.15974
17344978	NM_027834, BC132063, BC132065	9130008F23Rik	RIKEN cDNA 9130008F23 gene	ENSMUSG00000054951	1.78791	2.27835	0.164964	0.163948	0.490438	0.232577	-1.49108	0.982515	1.40487
17463347	NR_040273, NR_040274, NR_040275	9330179D12Rik	RIKEN cDNA 9330179D12 gene	ENSMUSG00000097166	1.22091	1.37556	0.118136	0.118948	0.154642	0.167645	-0.652264	0.821851	1.11315
17320732	NR_045737	9430014N10Rik	RIKEN cDNA 9430014N10 gene	NA	0.878567	1.17201	0.149026	0.149725	0.293444	0.21125	-0.98223	0.917596	1.22556
17292541	NR_029463	9430083A17Rik	RIKEN cDNA 9430083A17 gene	NA	1.12368	1.34928	0.123768	0.123735	0.225602	0.175011	-0.911514	0.901314	1.16927
17345765	NM_001177896, NM_001177897, NM_177824, XM_006524436, XM_006524437, XM_011246501, EF646801	9830107B12Rik	RIKEN cDNA 9830107B12 gene	ENSMUSG00000073386	1.75031	2.0443	0.131921	0.132752	0.293984	0.187153	-1.11074	0.941888	1.22602
17358664	NM_001081074, XM_006527331, AY566862, AY566863, AY566864, BC089622	A1cf	APOBEC1 complementation factor	ENSMUSG00000052595	1.06789	1.5727	0.182429	0.182486	0.504806	0.258034	-1.38335	0.974788	1.41893
17324475	NR_040374	A230028O05Rik	RIKEN cDNA A230028O05 gene	ENSMUSG00000096960	1.01467	1.22029	0.132846	0.133273	0.205619	0.188175	-0.772653	0.862737	1.15318
17279102	XR_381963, XR_873035	A230087F16Rik	RIKEN cDNA A230087F16 gene	NA	1.42424	1.64075	0.130131	0.12979	0.216503	0.183792	-0.832956	0.880597	1.16191
17296321	NR_045836	A430090L17Rik	RIKEN cDNA A430090L17 gene	ENSMUSG00000114213	0.997471	1.22171	0.0958035	0.0960388	0.224241	0.135653	-1.16888	0.950839	1.16816
17435053	NR_030699	A630072M18Rik	RIKEN cDNA A630072M18 gene	ENSMUSG00000101013	0.71514	1.10035	0.194947	0.195946	0.385213	0.276404	-0.985467	0.91829	1.30605
17224546	NM_001243090, NM_001243091, XM_006496500	A630095N17Rik	RIKEN cDNA A630095N17 gene	ENSMUSG00000096094	1.41644	1.62481	0.113607	0.112138	0.208362	0.15963	-0.922976	0.904102	1.15538
17467260	NR_040287	A730020E08Rik	RIKEN cDNA A730020E08 gene	NA	1.22774	1.65713	0.142683	0.142312	0.42939	0.201522	-1.50666	0.983445	1.34666
17294793	NR_045161	A830009L08Rik	RIKEN cDNA A830009L08 gene	ENSMUSG00000097182	0.726495	0.928496	0.0873834	0.0878964	0.202002	0.123942	-1.15245	0.948429	1.15029
17547929	XR_384707, XR_396881	A930007A09Rik	RIKEN cDNA A930007A09 gene	NA	1.23977	1.45617	0.101	0.10122	0.2164	0.142991	-1.07012	0.934909	1.16183
17342538	XR_105886, XR_385482, XR_385483, XR_397358, XR_397359, XR_397360	A930017K11Rik	RIKEN cDNA A930017K11 gene	ENSMUSG00000025727	1.83775	2.02459	0.149462	0.150146	0.186838	0.211855	-0.623607	0.811088	1.13827
17442173	NR_045820	A930024E05Rik	RIKEN cDNA A930024E05 gene	ENSMUSG00000056735	1.10125	1.2994	0.138088	0.137611	0.198155	0.194949	-0.718738	0.845292	1.14723
17360305	NR_030678	AA387883	expressed sequence AA387883	NA	0.545905	0.702555	0.073288	0.0755903	0.156651	0.105285	-1.05208	0.931607	1.1147
17216942	NM_177604, BC099401, BC117765, BC117766, BC129960	AA986860	expressed sequence AA986860	ENSMUSG00000042510	1.6776	1.91615	0.105225	0.104705	0.238542	0.148443	-1.13629	0.945968	1.1798
17267021	NM_019816, XM_006533789, XM_006533790, XM_011249153, XR_388498, XR_388499, XR_879720, AF222801, BC025080, AY306199	Aatf	apoptosis antagonizing transcription factor	ENSMUSG00000018697	1.49375	1.65659	0.125905	0.125255	0.162844	0.177597	-0.648366	0.82041	1.11949
17345362	NM_145140, NM_170680, XM_006524142, XM_006524143, XR_385318, XR_876485, AF406642, AF417121, AK131108, BC060644, BC150818	Abcc10	ATP-binding cassette, sub-family C (CFTR/MRP), member 10	ENSMUSG00000032842	1.54517	1.84481	0.185422	0.185474	0.299639	0.262263	-0.807879	0.87338	1.23084
17491035	NM_018795, XM_006540945, XM_006540946, XM_006540947, XM_006540948, XM_006540949, XR_391346, AB028737, EF109740, EF109741	Abcc6	ATP-binding cassette, sub-family C (CFTR/MRP), member 6	ENSMUSG00000030834	1.59319	1.76303	0.137523	0.135838	0.169844	0.193299	-0.621308	0.810208	1.12494
17532063	NM_146230, XM_006512114, XM_006512116, XM_011242970, AY273812, BC019882	Acaa1b	acetyl-Coenzyme A acyltransferase 1B	ENSMUSG00000010651	0.963702	1.60189	0.191838	0.191609	0.63819	0.271138	-1.66435	0.990707	1.55637
17306440	NM_001085472, NM_001085473, NM_001242605, NM_001242606, NM_019567, NM_023190, XM_006519296, XM_006519297, XM_006519298, XM_006519299, XM_006519300, XM_006519301, XM_006519304, XM_006519308, AF124725, AF124729, AF168782, BC052755, BC094217	Acin1	apoptotic chromatin condensation inducer 1	ENSMUSG00000022185	2.87822	3.52987	0.191193	0.189995	0.651648	0.269542	-1.70951	0.992189	1.57096
17316153	NM_022816, BC108959, BC108960	Acot10	acyl-CoA thioesterase 10	ENSMUSG00000047565	1.79591	2.18018	0.159231	0.158505	0.384279	0.224674	-1.20942	0.956402	1.30521
17427860	NM_025590, XM_006503181, XM_011240556, XM_011240557, AF416923, BC042492	Acot11	acyl-CoA thioesterase 11	ENSMUSG00000034853	1.52042	1.69063	0.0832943	0.0833326	0.170216	0.117823	-1.02154	0.925726	1.12523
17463031	NM_001127340, NM_016845, BC011079, BC061122, BC114591, D17573, D17574	Acrbp	proacrosin binding protein	ENSMUSG00000072770	1.03593	1.34135	0.139185	0.138374	0.305415	0.196264	-1.10036	0.940162	1.23577
17425421	NM_025271, AB023062, AF113520, BC116815, BC116817	Actl7b	actin-like 7b	ENSMUSG00000070980	0.684238	0.919064	0.127807	0.128467	0.234825	0.181214	-0.916302	0.902486	1.17676
17433661	NM_028513, BC052344	Actrt2	actin-related protein T2	ENSMUSG00000051276	1.57075	1.85341	0.129583	0.128843	0.282659	0.182735	-1.09377	0.939047	1.21643
17385422	NM_001033369, NM_001111030, XM_006498085, XM_006498086, XM_011239108, XR_374097	Acvr1c	activin A receptor, type IC	ENSMUSG00000026834	1.32756	1.51414	0.131226	0.131795	0.18658	0.185984	-0.709374	0.842119	1.13806
17400849	NM_027665, AY190760, BC113152, BC113762	Adam30	a disintegrin and metallopeptidase domain 30	ENSMUSG00000043468	0.871101	1.0193	0.105025	0.104668	0.148198	0.148276	-0.706736	0.841218	1.10818
17513240	NM_172466, XM_006530795, XM_006530797, XM_006530798, XM_006530800, XM_006530801, XM_006530802, XM_011248332, XR_878788, BC094674, BC144816	Adamts18	a disintegrin-like and metallopeptidase (reprolysin type) with thrombospondin type 1 motif, 18	ENSMUSG00000053399	0.832393	1.01029	0.143968	0.143124	0.177898	0.203006	-0.619651	0.809572	1.13123
17469136	NM_175314, XM_006505260, XM_006505261, XM_006505262, XM_006505263, AK173146	Adamts9	a disintegrin-like and metallopeptidase (reprolysin type) with thrombospondin type 1 motif, 9	ENSMUSG00000030022	1.72571	1.96684	0.145161	0.145579	0.241132	0.205584	-0.829375	0.879585	1.18192
17368476	NM_029981, XM_006498439, AB096928, AK172978, BC128568, BC129984	Adamtsl2	ADAMTS-like 2	ENSMUSG00000036040	1.4352	1.74609	0.129833	0.130673	0.310894	0.184207	-1.19342	0.95427	1.24048
17253885	NM_172133, XM_006532972, XM_006532973, BC027165	Adap2	ArfGAP with dual PH domains 2	ENSMUSG00000020709	1.37062	1.68655	0.195149	0.195024	0.315927	0.275894	-0.809709	0.873916	1.24481
17399496	NM_001038587, NM_001146296, NM_019655, XM_006501752, XM_006501753, XM_006501754, AF052506, AF291050, AF291875, AF291876, AF291877, BC042505, CT010323	Adar	adenosine deaminase, RNA-specific	ENSMUSG00000027951	2.49829	2.65758	0.118882	0.118311	0.159294	0.167722	-0.671575	0.82888	1.11674
17273714	NM_001159536, NM_001159537, NM_138305, XM_006514932, XM_006514933, XM_006514934, XM_006514935, AF458089, BC057113, BC057316	Adcy3	adenylate cyclase 3	ENSMUSG00000020654	1.29753	1.46659	0.109546	0.109423	0.169054	0.154834	-0.772046	0.862548	1.12432
17484409	NM_177469, XM_006536203, BC056493	Adgra1	adhesion G protein-coupled receptor A1	ENSMUSG00000025475	1.54269	1.96197	0.174962	0.17489	0.419282	0.247383	-1.19845	0.95495	1.33726
17221878	NM_175642, XM_006495817, XM_006495818, XM_011238457, AK129162, AY168406, BC099951	Adgrb3	adhesion G protein-coupled receptor B3	ENSMUSG00000033569	0.630683	0.774046	0.11336	0.112812	0.143363	0.159928	-0.633866	0.814986	1.10448
17403084	NM_026945, BC130016, XR_401288	Adh6a	alcohol dehydrogenase 6A (class V)	ENSMUSG00000053054	0.97905	1.15469	0.0866392	0.0865323	0.175636	0.122451	-1.01423	0.924263	1.12946
17355619	NM_175028, XM_006526465, XM_006526466, XM_011247077, BC024969, BC064672	Adnp2	ADNP homeobox 2	ENSMUSG00000053950	0.933718	1.29189	0.16474	0.165041	0.358174	0.23319	-1.0861	0.937727	1.2818
17234339	NM_009630, XM_006513092, XM_006513093, XM_006513094, XM_006513095, XM_006513096, BC110692, U05672	Adora2a	adenosine A2a receptor	ENSMUSG00000020178	1.87903	2.06795	0.151484	0.150082	0.188919	0.213242	-0.626452	0.812174	1.13991
17250660	NM_007413, BC116415, BC116416, U05673	Adora2b	adenosine A2b receptor	ENSMUSG00000018500	1.59914	1.74928	0.122052	0.121779	0.150134	0.172414	-0.615732	0.808062	1.10967
17517934	NM_028121, XM_006511466, BC021526	Adpgk	ADP-dependent glucokinase	ENSMUSG00000025236	1.57877	1.97974	0.189151	0.188967	0.400962	0.26737	-1.06042	0.933148	1.32039
17436907	NM_027373, XM_006504098, XM_006504100, BC050814	Afap1	actin filament associated protein 1	ENSMUSG00000029094	2.15585	2.63239	0.220037	0.219256	0.476544	0.310627	-1.0848	0.937502	1.39141
17258851	NM_027827, XM_006534245, XM_006534246, XM_006534247, XM_006534248, XM_006534249, XM_006534250, XM_011249268, XM_011249269, AF399717, AY099479, BC024452, BC066780	Afmid	arylformamidase	ENSMUSG00000017718	1.41735	1.68468	0.140437	0.140427	0.26732	0.198601	-0.951779	0.910852	1.20357
17435380	NM_001256431, NM_139153, XM_006535673, XM_006535674, XM_006535675, XM_006535676, XM_006535677, AB078345, AF459091, BC031173	Agap3	ArfGAP with GTPase domain, ankyrin repeat and PH domain 3	ENSMUSG00000023353	1.7284	1.87641	0.0876164	0.0873829	0.148006	0.123743	-0.845749	0.884165	1.10804
17336618	NM_001271422, NM_001271423, NM_001271424, NM_007425, NR_073173, NR_073175, NR_073176, XM_006523501, XM_006525275, XM_006536500, XM_006537233, AB207883, BC061182, EU520325, EU570240, EU570241, EU570242, EU570243, EU570244, EU570245, EU570246, EU570247, EU906857, EU906858, EU906859, EU906860, EU906861, EU906862, EU906863, EU906864, GU164727, GU164728, GU164729, GU164731, GU164732, L33412, GU164730,…	Ager	advanced glycosylation end product-specific receptor	ENSMUSG00000015452	1.97611	2.36884	0.145954	0.146076	0.392731	0.206496	-1.34483	0.971406	1.31288
17336636	NM_001163379, NM_018862, XM_006524647, XM_006524648, XM_006525424, XM_006525425, XM_006536673, XM_006536674, XM_006537404, XM_006537405, AB005623, BC009651	Agpat1	1-acylglycerol-3-phosphate O-acyltransferase 1 (lysophosphatidic acid acyltransferase, alpha)	ENSMUSG00000034254	2.14519	2.403	0.151311	0.150303	0.257812	0.213275	-0.854771	0.886636	1.19566
17289685	NR_045083, NR_045084	AI197445	expressed sequence AI197445	ENSMUSG00000114780	1.27116	1.55749	0.138522	0.13958	0.286325	0.19665	-1.02956	0.927306	1.21953
17446060	NR_015554, NR_038090	AI506816	expressed sequence AI506816	ENSMUSG00000105987	0.855431	1.13109	0.137629	0.140215	0.275655	0.196473	-0.992082	0.919694	1.21054
17362320	NM_001033139, NM_001167831, XM_011247331, XM_011247332, BC125249	AI846148	expressed sequence AI846148	ENSMUSG00000024970	1.57367	1.85691	0.195205	0.194962	0.283242	0.275889	-0.725952	0.847708	1.21693
17267584	NM_001042541, NM_009648, NR_104310, XR_388330, XR_390026, XR_879507, XR_885757, U95145, U95146	Akap1	A kinase (PRKA) anchor protein 1	ENSMUSG00000018428	1.66124	1.82666	0.122347	0.122853	0.165413	0.173383	-0.674605	0.829967	1.12149
17343387	NM_017476, XM_006524627, XM_006524628, XM_011246533, XM_011246534, XM_011246535, XM_011246536, XM_011246537, XR_876521, XR_876522, XR_876523, AB028921, BC046801, BC062877	Akap8l	A kinase (PRKA) anchor protein 8-like	ENSMUSG00000002625	1.43644	1.84294	0.176123	0.175294	0.406504	0.248489	-1.15676	0.94907	1.32547
17429810	NM_023423, BC003291	Akirin1	akirin 1	ENSMUSG00000023075	1.20246	1.40148	0.158936	0.159156	0.199024	0.224925	-0.625681	0.81188	1.14792
17477579	NM_001253920, NM_001290694, NM_001290695, NM_026270, XM_006541115, XM_006541117, XM_006541118, XM_006541119, XM_006541120, XM_006541121, XM_006541122, BC132372, BC132374	Akt1s1	AKT1 substrate 1 (proline-rich)	ENSMUSG00000011096	1.87863	2.23407	0.102257	0.102825	0.355444	0.145016	-1.73317	0.992878	1.27938
17475640	NM_001110208, NM_007434, XM_006539477, XM_006539478, XM_006539480, XM_006539481, XM_006539482, XM_006539483, XM_011250418, BC026151, BC040377, U22445	Akt2	thymoma viral proto-oncogene 2	ENSMUSG00000004056	1.85845	2.14805	0.21371	0.213355	0.2896	0.30198	-0.678116	0.831221	1.2223
17230231	NM_011785, XM_006496818, XM_006496819, XM_006496821, XM_011238805, AF124142, BC066861	Akt3	thymoma viral proto-oncogene 3	ENSMUSG00000019699	1.41439	1.60217	0.143117	0.143299	0.187777	0.202526	-0.655611	0.823082	1.13901
17275567	NM_001277340, EF662062	Aldoart2	aldolase 1 A, retrogene 2	ENSMUSG00000063129	1.12674	1.26882	0.105413	0.105345	0.142082	0.149028	-0.674148	0.829804	1.1035
17219374	NM_019484, BC099405	Alyref2	Aly/REF export factor 2	ENSMUSG00000060244	1.86163	2.03553	0.132402	0.130636	0.173893	0.186	-0.661078	0.825082	1.1281
17401650	NM_001004293, NM_001287093, NM_146137, AB167509, AY237008, BC010598, BC022907	Amigo1	adhesion molecule with Ig like domain 1	ENSMUSG00000050947	1.60397	1.82841	0.106323	0.106634	0.224439	0.150584	-1.05391	0.931948	1.16832
17320967	NM_001164563, NM_001164602, NM_178114, AB078880, AY237006, BC095990	Amigo2	adhesion molecule with Ig like domain 2	ENSMUSG00000048218	1.76005	2.00336	0.131871	0.132524	0.243305	0.186956	-0.920228	0.903439	1.1837
17349162	NM_001242430, NM_153515, XM_006525841, XM_006525842, XM_006525843, XM_006525844, XR_385986, XR_385987, BC034661, BC056948	Ammecr1l	AMME chromosomal region gene 1-like	ENSMUSG00000041915	1.43275	1.84543	0.177382	0.1773	0.412687	0.250798	-1.16354	0.950066	1.33116
17507462	NM_001167967, NM_001281974, NM_001281975, NM_133971, NR_030781, XM_006508685, XM_006508686, XM_006508687, XM_006508688, XM_006508691, XM_006508692, BC002198	Ankrd10	ankyrin repeat domain 10	ENSMUSG00000031508	1.272	1.55766	0.140316	0.140465	0.285662	0.198543	-1.01738	0.924896	1.21897
17266223	NM_172945, XM_006533388, XM_006533389, XM_006533390, XM_006533392, XM_006533393, XM_006533394, XM_006533395, XM_006533396, XM_006533397, XM_006533398, XM_006533399, XM_011249038, XM_011249039, XM_011249040, XM_011249041, XM_011249042, XM_011249043, XR_388467, XR_388468, BC098207, BC151158	Ankrd13b	ankyrin repeat domain 13b	ENSMUSG00000037907	2.42257	2.71914	0.168037	0.168134	0.296575	0.237709	-0.882213	0.893918	1.22822
17367020	NM_177268, XM_006497483, XM_011238978, XR_373937, XR_373938, XR_373940, XR_373941, XR_373942, BC037442, BC065408, BC116229, BC116230	Ankrd16	ankyrin repeat domain 16	ENSMUSG00000047909	1.85691	2.36884	0.149431	0.149263	0.511929	0.211209	-1.71389	0.992321	1.42596
17236439	NM_001128086, NM_001177396, NM_001177397, NM_001177398, NM_181398, XM_006514301, XM_006514302, XM_006514303, XM_006514304, XM_006514305, XM_006514306, XM_006514307, XM_006514308, XM_006514309, XM_006514310, XM_006514311, XM_006514312, XM_006514313, XM_006514314, XM_006514315, BC098373	Anks1b	ankyrin repeat and sterile alpha motif domain containing 1B	ENSMUSG00000058589	0.947693	1.19489	0.116612	0.116579	0.247198	0.164891	-1.06007	0.933084	1.1869
17510318	NM_001164679, XM_006509686, XM_006509687, XM_006509688, XM_006509689, XM_006509690, XR_870461, AK173222, BC027790	Ano8	anoctamin 8	ENSMUSG00000034863	1.47137	1.8853	0.123597	0.123896	0.413932	0.175005	-1.6725	0.990991	1.33231
17468573	NM_054041, XM_006506564, AF378762, BC094544	Antxr1	anthrax toxin receptor 1	ENSMUSG00000033420	1.65978	1.84041	0.106754	0.10628	0.180623	0.150638	-0.847857	0.884746	1.13337
17256691	NM_178932, AF350445, BC150843, BC150848	Aoc2	amine oxidase, copper containing 2 (retina-specific)	ENSMUSG00000078651	1.16502	1.69682	0.171866	0.171203	0.531802	0.242587	-1.55013	0.985818	1.44573
17490452	NM_001077264, NM_007458, XM_006540569, XM_006540570, BC031433, X14971	Ap2a1	adaptor-related protein complex 2, alpha 1 subunit	ENSMUSG00000060279	1.75786	2.34424	0.195574	0.196159	0.586379	0.276997	-1.49688	0.982866	1.50147
17353716	NM_146085, XM_006525861, XM_011246900, BC024809	Apbb3	amyloid beta (A4) precursor protein-binding, family B, member 3	ENSMUSG00000006050	1.34123	1.7013	0.138336	0.136118	0.360073	0.194075	-1.31192	0.968226	1.28349
17545306	NM_029943, XM_006528991, XM_011247877, XM_011247878, XM_011247879, XM_011247880, XR_878263, XR_878264, XR_878265, XR_878266, XR_878267, XR_878268, XR_878269, XR_878270, XR_878271, AB072498, BC026769, BC078633	Apex2	apurinic/apyrimidinic endonuclease 2	ENSMUSG00000025269	1.95882	2.14777	0.111409	0.112258	0.188948	0.158157	-0.844767	0.883894	1.13993
17483048	NM_138310, XM_006507399, XM_006507400, XM_006507401, AF141335, BC030718	Apobr	apolipoprotein B receptor	ENSMUSG00000042759	1.45481	1.78946	0.150122	0.14917	0.334647	0.211632	-1.11813	0.943092	1.26107
17536312	NM_001199337, NM_001199338, NM_001199339, NM_026673, XM_011247667, XM_011247668, XM_011247669, BC016557, BC107208, BC107209	Apoo	apolipoprotein O	ENSMUSG00000079508	1.39602	1.75263	0.149598	0.146917	0.356604	0.209676	-1.2026	0.955504	1.28041
17215879	NM_001159658, NM_177587, AB084104, BC107212, BC107213	Aqp12	aquaporin 12	ENSMUSG00000045091	1.33418	2.00747	0.260609	0.260487	0.67329	0.36847	-1.29207	0.966169	1.59471
17456485	NM_007480, BC132452, BC138756, D87902	Arf5	ADP-ribosylation factor 5	ENSMUSG00000020440	4.31287	6.52693	0.344364	0.345205	2.21406	0.4876	-3.21078	0.999997	4.63979
17507333	NM_176849, XM_006508759, XM_006508760, BC046971	Arglu1	arginine and glutamate rich 1	ENSMUSG00000040459	3.40368	4.07925	0.268164	0.267836	0.675562	0.379009	-1.26038	0.962662	1.59722
17378905	NM_001145015	Arhgap40	Rho GTPase activating protein 40	ENSMUSG00000074625	1.61278	1.86363	0.161958	0.16219	0.250852	0.229207	-0.773882	0.863118	1.18991
17527606	NM_019689, XM_006511291, XM_006511292, XM_011242774, XM_011242775, XM_011242776, AF116847, BC049776, BC145330, BC150755	Arid3b	AT rich interactive domain 3B (BRIGHT-like)	ENSMUSG00000004661	1.11245	1.33863	0.12033	0.120495	0.226177	0.170289	-0.939177	0.907943	1.16973
17276070	NM_001081195, XM_006515834, XM_006515835, XM_011244105, XM_011244106, AY116674, BC157975, BC158109	Arid4a	AT rich interactive domain 4A (RBP1-like)	ENSMUSG00000048118	2.05002	2.32366	0.184473	0.184114	0.273639	0.26063	-0.742399	0.85312	1.20885
17290033	NM_172595, XM_006517628, XM_006517629, XM_006517630, XM_011244655, XR_382734, XR_382735, BC120664, BC120666, BC144993	Arl15	ADP-ribosylation factor-like 15	ENSMUSG00000042348	1.72131	2.20536	0.174216	0.172673	0.484049	0.24529	-1.39539	0.975774	1.39866
17548646	NM_182994, XM_011239204, BC048170	Arl5a	ADP-ribosylation factor-like 5A	ENSMUSG00000036093	1.72714	2.14953	0.274351	0.274287	0.422394	0.387945	-0.769897	0.861879	1.34015
17492985	NM_007488, XM_006507238, XM_006507239, XM_006507240, XM_006507242, XM_006507243, XM_006507244, XM_011241655, AB093225, BC054546, D63644	Arnt2	aryl hydrocarbon receptor nuclear translocator 2	ENSMUSG00000015709	1.58156	1.72046	0.114968	0.115077	0.138898	0.162666	-0.603787	0.803415	1.10106
17492466	NM_027420, BC031379	Arpin	actin-related protein 2/3 complex inhibitor	ENSMUSG00000039043	1.95528	2.22986	0.137344	0.135131	0.274584	0.192676	-1.0077	0.922937	1.20964
17294489	NM_029847, XM_006517456, BC046790, BC058351	Arsk	arylsulfatase K	ENSMUSG00000021592	1.00169	1.26997	0.13871	0.138796	0.26828	0.196227	-0.966754	0.914218	1.20437
17420036	NM_001008232, XM_006538761, XM_006538762, XM_011250233, XR_390738, BC085250	Asap3	ArfGAP with SH3 domain, ankyrin repeat and PH domain 3	ENSMUSG00000036995	1.99483	2.29626	0.193394	0.193575	0.30143	0.273628	-0.778951	0.864683	1.23237
17284894	NM_001267724, NM_178283, XR_382012, AF403041, BC018240	Asb13	ankyrin repeat and SOCS box-containing 13	ENSMUSG00000033781	1.52528	1.70589	0.116716	0.116874	0.18061	0.165173	-0.773189	0.862903	1.13336
17283516	NM_023049, AF155353, BC031161	Asb2	ankyrin repeat and SOCS box-containing 2	ENSMUSG00000021200	1.49546	1.72808	0.150309	0.149745	0.232613	0.21217	-0.775238	0.863538	1.17496
17494926	NM_020051, AB046448, BC104346, BC104347	Ascl3	achaete-scute family bHLH transcription factor 3	ENSMUSG00000035951	0.917067	1.10994	0.122221	0.121299	0.192872	0.172195	-0.792015	0.86866	1.14304
17451217	NM_028386, XM_011249569, XM_011249570, XM_011249571, XM_011249572, XM_011249573, XM_011249574, XM_011249575, XM_011249576, XM_011249577, BC046606	Asphd2	aspartate beta-hydroxylase domain containing 2	ENSMUSG00000029348	0.953449	1.48614	0.223805	0.223919	0.532695	0.316589	-1.18978	0.953775	1.44663
17259445	NM_001164224, NM_026877, NM_198223, XM_006534084, XM_006534085, XM_006534086, XM_006534087, AY349132, AY349133, BC019177, BC022115, BC031153	Aspscr1	alveolar soft part sarcoma chromosome region, candidate 1 (human)	ENSMUSG00000025142	2.71782	2.93045	0.16007	0.159259	0.212633	0.225801	-0.66587	0.826822	1.1588
17218514	NM_001205204, NM_007495, XM_011238739, XM_011238740, XM_011238741, BC094666, U48797	Astn1	astrotactin 1	ENSMUSG00000026587	0.902372	1.32691	0.128575	0.128065	0.424541	0.181472	-1.65423	0.990343	1.34215
17348879	NM_001167777, XM_006525739, XM_006525740, XM_006525741, XM_006525742, XM_006525743, XM_011246867, XM_011246868, XM_011246869	Asxl3	additional sex combs like 3, transcriptional regulator	ENSMUSG00000045215	0.848996	1.08505	0.129322	0.129408	0.236056	0.18295	-0.912363	0.901522	1.17777
17433860	NM_179203, XM_006538467, XM_006538468, XR_390720, AF343079, AK173141, BC023301, BC058373, BC060036, BC047047	Atad3a	ATPase family, AAA domain containing 3A	ENSMUSG00000029036	1.95674	2.2163	0.134668	0.135909	0.259551	0.191329	-0.959242	0.912541	1.19711
17386591	NM_001025093, NM_001284369, NM_001284370, NM_001284371, NM_001284372, NM_001284373, NM_001284374, NM_001284376, NM_009715, XM_006498592, XM_006498593, XM_006498594, XM_006498595, XM_006498596, XM_006498597, XM_006498598, XM_006498599, AF483482, AF483483, AY902311, BC042210, BC079883, BC082596, U46026, XM_006543866	Atf2	activating transcription factor 2	ENSMUSG00000027104	1.55867	1.93739	0.193446	0.194292	0.378725	0.274173	-0.976753	0.916412	1.30019
17229556	NM_001081304, XM_006496792, XM_011238796, BC043662, BC141028	Atf6	activating transcription factor 6	ENSMUSG00000026663	1.39733	1.64287	0.131615	0.130348	0.245541	0.185238	-0.937299	0.907504	1.18554
17463829	XM_006506388, XM_006506389, XM_006506390, XM_006506391, XM_006506392	Atf7ip	activating transcription factor 7 interacting protein	ENSMUSG00000030213	1.3993	1.6022	0.10204	0.101452	0.202904	0.143891	-0.997107	0.920748	1.15101
17322806	NM_029253, NM_153123, XM_006522682, XM_006522684, XM_006522686, XM_011246039, XM_011246040, AY903215, BC018510	Atf7ip2	activating transcription factor 7 interacting protein 2	ENSMUSG00000039200	0.867981	1.14603	0.165894	0.166558	0.27805	0.235079	-0.83636	0.881554	1.21255
17354290	NM_026217, XM_006526187, AB066216, BC070470	Atg12	autophagy related 12	ENSMUSG00000032905	2.5569	2.80646	0.135084	0.134864	0.249556	0.190883	-0.924458	0.904458	1.18884
17305813	NM_172599, BC090995	Atg14	autophagy related 14	ENSMUSG00000037526	1.55844	1.70062	0.118005	0.116794	0.142175	0.16603	-0.60551	0.80409	1.10357
17356695	NM_194348, XM_006531772, XM_006531773, XM_006531774, XM_006531775, XR_388259, BC022657, BC063264	Atg2a	autophagy related 2A	ENSMUSG00000024773, ENSMUSG00000106907	1.52211	1.79975	0.175766	0.175788	0.27764	0.248586	-0.78975	0.867976	1.21221
17515132	NM_153583, XM_006510185, BC030861, BC069851	Atg4d	autophagy related 4D, cysteine peptidase	ENSMUSG00000002820	2.04388	2.29548	0.123981	0.124285	0.251609	0.175551	-1.01346	0.924108	1.19053
17459153	NM_007500, BC010820, BC051256	Atoh1	atonal bHLH transcription factor 1	ENSMUSG00000073043	2.52769	2.75529	0.134779	0.13532	0.227597	0.190989	-0.842641	0.883306	1.17088
17478745	NM_009728, XM_006540580, XM_006540581, XM_006540583, XR_882009, AF156549, BC138356, BC138357	Atp10a	ATPase, class V, type 10A	ENSMUSG00000025324	2.28781	2.55221	0.220369	0.220269	0.2644	0.311578	-0.60004	0.801944	1.20114
17438035	NM_153389, NR_003966, BC141328, BC029551	Atp10d	ATPase, class V, type 10D	ENSMUSG00000046808	0.765668	1.02743	0.103045	0.104383	0.261758	0.146676	-1.2619	0.962837	1.19894
17337036	NM_023179, XM_006524794, XM_006524795, XM_006525434, XM_006525435, XM_006536684, XM_006536685, XM_006537415, XM_006537416, AB076405, BC020190, BC062380	Atp6v1g2	ATPase, H+ transporting, lysosomal V1 subunit G2	ENSMUSG00000024403	1.89931	2.30908	0.155787	0.155552	0.40977	0.22015	-1.31616	0.968651	1.32847
17274940	XM_006515123, XM_006515124, XM_006515125, XM_006515126, XM_006515132, XM_006515133, XM_006515134, XM_006515135, XM_006515136, XM_011243880	Atxn7l1	ataxin 7-like 1	ENSMUSG00000020564	1.25053	1.43919	0.126278	0.127029	0.188663	0.179116	-0.744795	0.853898	1.13971
17274919	NM_001033436, XM_006515123, XM_006515124, XM_006515125, XM_006515126, XM_006515128, XM_006515129, XM_006515130, XM_006515132, XM_006515133, XM_006515134, XM_006515135, XM_006515136, XM_011243880, XM_011243881, BC147479, BC147483	Atxn7l1	ataxin 7-like 1	ENSMUSG00000020564	1.30749	1.4645	0.115709	0.115347	0.157007	0.163381	-0.679517	0.831719	1.11497
17251485	NM_011496, XM_006532725, BC003261, D21099, U69107	Aurkb	aurora kinase B	ENSMUSG00000020897	1.78308	2.20941	0.161186	0.161571	0.426331	0.228223	-1.32091	0.969122	1.34381
17217030	NM_011924	Avpr1b	arginine vasopressin receptor 1B	ENSMUSG00000026432	1.12684	1.34718	0.153402	0.153071	0.220335	0.216709	-0.718939	0.84536	1.165
17535712	NM_001276298, NM_001276299, NM_019404, XM_006527756, XM_006527757, AJ310753, BC104728, BC104729, BC104731, BC105662, BC107005	Avpr2	arginine vasopressin receptor 2	ENSMUSG00000031390	1.31873	1.5807	0.134646	0.133363	0.261976	0.189513	-0.977478	0.91657	1.19912
17255202	XR_388963, XR_393478, XR_393480, XR_862320, XR_862322, XR_862330, XR_880141, XR_880142, XR_880143, XR_880144	B230206L02Rik	RIKEN cDNA B230206L02 gene	ENSMUSG00000086003	1.92786	2.09111	0.133117	0.13319	0.163245	0.188307	-0.612997	0.807004	1.1198
17395640	NR_040745	B230312C02Rik	RIKEN cDNA B230312C02 gene	NA	1.27946	1.45001	0.102479	0.102227	0.170551	0.144748	-0.833154	0.880653	1.12549
17338403	NM_177083, XM_006524394, XM_006524395, AY522648, DQ087179, DQ087180	B430306N03Rik	RIKEN cDNA B430306N03 gene	ENSMUSG00000043740	1.11745	1.34701	0.159947	0.159455	0.229562	0.225852	-0.718724	0.845288	1.17248
17484710	NM_177897, XR_389956, XR_880966, AB114827, BC031982, BC038881, BC062653	B4galnt4	beta-1,4-N-acetyl-galactosaminyl transferase 4	ENSMUSG00000055629	1.8519	2.26488	0.17058	0.169952	0.412982	0.240793	-1.21275	0.956836	1.33144
17219264	NM_020579, AF142671, BC013619	B4galt3	UDP-Gal:betaGlcNAc beta 1,4-galactosyltransferase, polypeptide 3	ENSMUSG00000052423	1.65611	1.87607	0.115025	0.115664	0.219962	0.163123	-0.953497	0.911243	1.1647
17394694	NM_019835, AB004786, AF142673	B4galt5	UDP-Gal:betaGlcNAc beta 1,4-galactosyltransferase, polypeptide 5	ENSMUSG00000017929	2.25122	3.58976	0.285979	0.285313	1.33854	0.403965	-2.343	0.999539	2.52895
17527917	NR_045334	B930092H01Rik	RIKEN cDNA B930092H01 gene	ENSMUSG00000111658	0.861452	1.04614	0.123241	0.123736	0.184684	0.17464	-0.747777	0.854862	1.13657
17263835	XR_141098	B9d1os	B9 protein domain 1, opposite strand	ENSMUSG00000060808	1.2844	1.4376	0.103798	0.103492	0.153201	0.146576	-0.739064	0.852033	1.11203
17412395	XM_006537566	Bach2	BTB and CNC homology, basic leucine zipper transcription factor 2	ENSMUSG00000040270	0.880146	1.05928	0.127076	0.12712	0.179129	0.179743	-0.704691	0.840517	1.1322
17222020	NM_145392, BC016230, BC028944	Bag2	BCL2-associated athanogene 2	ENSMUSG00000042215	1.50528	1.6878	0.120059	0.119858	0.182517	0.169647	-0.760747	0.859005	1.13486
17259235	NM_001037754, NM_001037755, NM_130862, XM_006531966, XM_006531967, XM_006531968, XM_006531969, AF390178, AF390179, BC006620, BC016411	Baiap2	brain-specific angiogenesis inhibitor 1-associated protein 2	ENSMUSG00000025372	2.14085	2.52178	0.148799	0.14737	0.380931	0.209425	-1.28618	0.965539	1.30218
17383441	NM_001164186, NM_019446, XM_006498181, XM_006498182, XM_006498183, XM_006498184, XM_006498185, XM_011239138, AB043980, AF264026, BC055731	Barhl1	BarH like homeobox 1	ENSMUSG00000026805	1.68398	1.91835	0.153953	0.15405	0.234371	0.217791	-0.760937	0.859065	1.17639
17287093	NM_007526	Barx1	BarH-like homeobox 1	ENSMUSG00000021381	2.37265	2.81289	0.234215	0.234198	0.440238	0.331218	-0.93985	0.908101	1.35683
17316175	NM_027395, BC134388	Basp1	brain abundant, membrane attached signal protein 1	ENSMUSG00000045763	3.55369	4.20461	0.232299	0.230674	0.650922	0.327373	-1.40595	0.976612	1.57017
17361385	NM_001033128, XM_006531788	Bbs1	Bardet-Biedl syndrome 1 (human)	ENSMUSG00000006464	1.43942	1.73128	0.162873	0.16323	0.29186	0.23059	-0.894993	0.897192	1.22422
17330654	NM_145389, XM_006521973, XM_006521974, BC016579	BC016579	cDNA sequence, BC016579	ENSMUSG00000033187	1.64833	1.9879	0.18924	0.189644	0.339577	0.267911	-0.896257	0.897511	1.26539
17258644	NR_003364, AF118273, AF118847, BC018473	BC018473	cDNA sequence BC018473	NA	0.870953	1.04907	0.0884302	0.0880914	0.17812	0.12482	-1.00905	0.923212	1.13141
17253555	NM_001287206, XM_006532965, XM_006532966, XM_006532967, XM_006532968, XM_006532969, XM_006532970, XM_006532971, XR_388406, XR_388407, XR_388408, BC030499, BC059191	BC030499	cDNA sequence BC030499	NA	1.17582	1.38416	0.141177	0.140701	0.208343	0.199318	-0.739125	0.852053	1.15536
17501317	NM_173411, XM_006509390, XM_006509391, BC030500	BC030500	cDNA sequence BC030500	ENSMUSG00000049946	1.33687	1.56867	0.145389	0.145721	0.231807	0.205846	-0.796288	0.869943	1.1743
17288354	NM_001001185, BC048507	BC048507	cDNA sequence BC048507	ENSMUSG00000064063	0.922326	1.61272	0.265572	0.262943	0.690395	0.373721	-1.30628	0.967652	1.61373
17451862	BC051077	BC051077	cDNA sequence BC051077	NA	1.25523	1.60262	0.146479	0.146923	0.347388	0.207467	-1.184	0.952976	1.27225
17380031	NR_040610	Bcas1os2	breast carcinoma amplified sequence 1, opposite strand 2	ENSMUSG00000086999	1.42165	1.635	0.106451	0.106341	0.213353	0.150466	-1.00264	0.921896	1.15938
17402846	NM_001172055, NM_027208, BC036998	Bdh2	3-hydroxybutyrate dehydrogenase, type 2	ENSMUSG00000028167	1.33952	1.64064	0.160925	0.161891	0.301113	0.228266	-0.932765	0.906437	1.23209
17283947	NM_001163175, XM_006516039, XM_006516040, XM_006516041, XM_006516042, XM_006516043, XM_006516044, XM_006516045, XM_011244128, XM_011244129, XM_011244130, BC080282	Begain	brain-enriched guanylate kinase-associated	ENSMUSG00000040867	1.34062	1.51701	0.1247	0.123797	0.176389	0.175715	-0.709816	0.84227	1.13005
17511263	NM_001130194, NR_052011, XM_006530819, XM_006530820, XM_011248341, AY450428, BC019528, BC031186, BC036157, BC036163	Best2	bestrophin 2	ENSMUSG00000052819	1.1433	1.65305	0.205653	0.206023	0.50975	0.291099	-1.23823	0.960037	1.4238
17345593	NM_001100452, XM_006523974, XM_006523975, XM_006523976, XM_006523977, XM_006523980, XM_006523981, XM_011246345, XM_011246346, BC151032, BC151054	Bicral	BRD4 interacting chromatin remodeling complex associated protein like	ENSMUSG00000036568	1.30802	1.53472	0.138631	0.138373	0.226701	0.195872	-0.818404	0.876445	1.17016
17523852	NM_001291503, NM_007465, XM_011242354, BC145985, L49433, U88909	Birc2	baculoviral IAP repeat-containing 2	ENSMUSG00000057367	1.33519	1.93067	0.157191	0.157086	0.595481	0.222227	-1.89477	0.996315	1.51098
17393755	NM_016916, XM_006499900, AB037891, BC026935, BC083339	Blcap	bladder cancer associated protein	ENSMUSG00000067787	1.41361	1.63683	0.176428	0.176395	0.223213	0.249484	-0.632648	0.814526	1.16733
17389724	NM_001311140, NM_138313, XM_006498855, XM_006498856, AY029253, BC079650	Bmf	BCL2 modifying factor	ENSMUSG00000040093	1.27276	1.58551	0.135697	0.134816	0.312751	0.191282	-1.15614	0.948978	1.24207
17368171	NM_023326, BC056436, BC060207, BC061001	Bmyc	brain expressed myelocytomatosis oncogene	ENSMUSG00000049086	2.5137	2.75552	0.144581	0.144453	0.241818	0.204378	-0.836643	0.881633	1.18248
17220533	NM_011794, XM_006497159, XM_006497160, XM_006497161, XM_006497162, AF125043, BC011036, XR_865036	Bpnt1	bisphosphate 3'-nucleotidase 1	ENSMUSG00000026617	1.73264	2.01704	0.162283	0.162025	0.284402	0.22932	-0.876949	0.892548	1.21791
17284290	NM_028193, XM_006516260, XM_006516261, XM_006516266, XM_006516267, XM_011244182, XM_011244183, XM_011244184, XM_011244185, XR_381545, XR_872719, XR_872720, BC037224, BC058112	Brf1	BRF1, RNA polymerase III transcription initiation factor 90 kDa subunit	ENSMUSG00000011158	2.43591	2.88546	0.206824	0.20741	0.449547	0.292908	-1.08525	0.93758	1.36561
17426434	NM_019967, AB060589, AF202896, BC048789, BC079630	Brinp1	bone morphogenic protein/retinoic acid inducible neural specific 1	ENSMUSG00000028351	1.04228	1.318	0.127653	0.126995	0.275721	0.180064	-1.08275	0.937145	1.2106
17358962	NM_001080706, XM_006526561, AB287295, BC051057	Btaf1	B-TFIID TATA-box binding protein associated factor 1	ENSMUSG00000040565	1.06579	1.33428	0.161809	0.161497	0.26849	0.228612	-0.830449	0.879889	1.20455
17533952	NM_001099333	Btbd35f12	BTB domain containing 35, family member 12	ENSMUSG00000101500	0.703502	1.51716	0.330291	0.326902	0.81366	0.464712	-1.23807	0.960018	1.75767
17532724	NM_001243024, BC089532	Btbd35f27	BTB domain containing 35, family member 27	ENSMUSG00000094860	-0.0215454	0.124249	0.0762479	0.0773039	0.145794	0.10858	-0.949455	0.910321	1.10634
17484266	NR_102277	C030029H02Rik	RIKEN cDNA C030029H02 gene	ENSMUSG00000110027	1.48788	1.62538	0.112613	0.113187	0.137507	0.159665	-0.608973	0.805441	1.1
17396047	NR_015499	C030034L19Rik	RIKEN cDNA C030034L19 gene	ENSMUSG00000097365	0.80222	1.01837	0.176866	0.176789	0.216152	0.250072	-0.611194	0.806305	1.16163
17215105	NR_015507	C130036L24Rik	RIKEN cDNA C130036L24 gene	ENSMUSG00000073627	0.89061	1.12133	0.140582	0.13896	0.230721	0.197669	-0.82534	0.878437	1.17342
17357953	NR_045355	C130060C02Rik	RIKEN cDNA C130060C02 gene	ENSMUSG00000097557	1.54254	1.82128	0.140846	0.141225	0.278737	0.199455	-0.988179	0.918868	1.21313
17397899	NM_177661	C130079G13Rik	RIKEN cDNA C130079G13 gene	ENSMUSG00000036951	0.253034	0.501466	0.14638	0.146417	0.248432	0.207039	-0.848478	0.884917	1.18792
17381774	NM_153155, AB044560, BC024634, EU399230	C1ql3	C1q-like 3	ENSMUSG00000049630	2.14794	2.3245	0.122371	0.121984	0.17656	0.172786	-0.722552	0.846572	1.13019
17373105	NM_026161, XM_006500079, XM_006500080, XM_011239750, DQ002397	C1qtnf4	C1q and tumor necrosis factor related protein 4	ENSMUSG00000040794, ENSMUSG00000110961	2.86739	3.10183	0.176572	0.1773	0.234438	0.250226	-0.662491	0.825596	1.17645
17526206	NM_027909, XM_006510614, AK122237, BC056612, BC060156	C2cd2l	C2 calcium-dependent domain containing 2-like	ENSMUSG00000032120	1.64059	1.85955	0.159	0.158812	0.218965	0.224727	-0.688977	0.835061	1.1639
17518813	NM_001081314, XM_006511533, BC039571, DQ704780	C2cd4b	C2 calcium-dependent domain containing 4B	ENSMUSG00000091956	2.0067	2.23673	0.144711	0.144202	0.230031	0.204293	-0.796193	0.869915	1.17286
17520582	NR_102293, NR_102294, NR_102295, NR_102296	C430002N11Rik	RIKEN cDNA C430002N11 gene	ENSMUSG00000101581	0.818557	1.03601	0.108049	0.1078	0.217454	0.152628	-1.00744	0.922883	1.16268
17486859	NM_001146005, NM_176912, XM_006540049, XM_006540050, XM_006540051, XM_006540052, XM_006540053, XM_006540054, XM_006540055, XM_006540056, XM_006540057, XM_011250594, XM_011250595, XR_881730, BC137941, BC145834	C5ar2	complement component 5a receptor 2	ENSMUSG00000074361	1.33555	1.59877	0.16423	0.163174	0.263215	0.231511	-0.803939	0.872219	1.20015
17470235	NM_001159533, NM_001159534, NM_001159535, NM_001255997, NM_001255998, NM_001255999, NM_001256000, NM_001256001, NM_001256002, NM_001290335, NM_009781, XM_006505413, XM_006505415, XM_006505418, XM_006505426, XM_006505427, XM_006505429, XM_006505430, XM_006505432, XM_006505434, XM_006505435, XM_006505436, XM_006505437, XM_006505438, XM_006505439, XM_006505440, XM_006505441, XM_006505442, XM_0065054…	Cacna1c	calcium channel, voltage-dependent, L type, alpha 1C subunit	ENSMUSG00000051331	1.38334	1.60382	0.109217	0.110283	0.220482	0.155212	-1.00446	0.922271	1.16512
17314636	NM_001044741, NM_001286226, NM_007581, XM_006520359, XM_006520360, XM_006520361, XM_006520362, XM_006520363, XM_006520364, XM_006520365, XM_006520366, XM_006520367, XM_006520368, XM_006520369, XM_006520370, AF498245, U20372	Cacnb3	calcium channel, voltage-dependent, beta 3 subunit	ENSMUSG00000003352	2.01262	2.2334	0.140922	0.140631	0.220783	0.199089	-0.784157	0.866278	1.16537
17516960	NM_001025600, NM_001310841, NM_018770, NM_207675, NM_207676, XM_006510497, AB021964, AB021965, AB021966, AB021967, AB052293, AB064265, AB092414, AB183399, AB183400, AB183401, AB183402, AB377192, AF061260, AF434663, AF539424, AY351388, BC057125, BC069937, BC090970, BC095986, EU541475	Cadm1	cell adhesion molecule 1	ENSMUSG00000032076	1.49	1.73352	0.144217	0.144265	0.243515	0.203987	-0.844126	0.883717	1.18387
17268301	NM_001271018, XM_006534460, AF490344, XM_006544629	Calcoco2	calcium binding and coiled-coil domain 2	ENSMUSG00000006056	0.757241	0.98639	0.1389	0.139291	0.229149	0.196711	-0.82371	0.877971	1.17214
17365461	NM_133746, BC096564, BC019197	Calhm2	calcium homeostasis modulator 2	ENSMUSG00000033033	1.11752	1.43531	0.164603	0.164317	0.317792	0.232582	-0.966165	0.914088	1.24642
17486967	NM_007590, BC050926, M19380	Calm3	calmodulin 3	ENSMUSG00000019370	3.80586	4.05841	0.184288	0.183869	0.252553	0.260327	-0.685992	0.834012	1.19131
17231252	NM_144817, XM_011238932, AF428262, AY212936, BC021840	Camk1g	calcium/calmodulin-dependent protein kinase I gamma	ENSMUSG00000016179	1.6539	1.80335	0.115627	0.115931	0.149452	0.163737	-0.645419	0.819316	1.10915
17303916	NM_001039138, NM_001039139, NM_178597, XM_006518488, XM_006518489, XM_006518490, XM_006518491, XM_006518492, XM_006518493, XM_006518494, XM_006518495, XM_006518496, XM_006518497, XM_006518498, XM_006518500, XM_011244939, XR_874287, AF395884, BC019162, BC025597	Camk2g	calcium/calmodulin-dependent protein kinase II gamma	ENSMUSG00000021820	2.24315	2.55031	0.107835	0.10868	0.307167	0.153101	-1.41867	0.977588	1.23728
17459656	NM_001042534, NM_001271395, NM_001271415, NM_007599, BC023101, X54511, BC003480	Capg	capping protein (actin filament), gelsolin-like	ENSMUSG00000056737	1.49913	1.69099	0.0910675	0.0900337	0.19186	0.12806	-1.05939	0.93296	1.14224
17476011	NM_001110807, XM_006540252, XM_006540253, XM_011250664, BC028751	Capn12	calpain 12	ENSMUSG00000054083	1.59211	1.76535	0.0742133	0.0740519	0.173232	0.104839	-1.16839	0.950769	1.12758
17382920	NM_001037747, XM_006498135, XM_006498136, XR_374105, BC065797, BC151023	Card9	caspase recruitment domain family, member 9	ENSMUSG00000026928	1.13308	1.61498	0.131125	0.132327	0.481903	0.18629	-1.82917	0.995157	1.39658
17213349	NM_001285463, NM_001285473, NM_139150, NR_104344, XM_006495974, XM_006495975, XM_006495977, XM_011238510, XM_011238511, XM_011238512, XM_011238513, XM_011238514, XM_011238515, XM_011238516, XM_011238517, XR_865245, XR_865246, AF454947, BC138644, BC138645, EU170502, EU170503	Carf	calcium response factor	ENSMUSG00000026017	0.942644	1.29099	0.111771	0.111069	0.348345	0.157573	-1.5632	0.986472	1.2731
17291275	NM_001311122, NM_026825, XM_006516739, XM_006516741, XM_006516742, XM_011244333, XM_011244334, XM_011244335, XM_011244336, XM_011244337, XM_011244338, XM_011244339, XM_011244340, AY437876, BC012229	Carmil1	capping protein regulator and myosin 1 linker 1	ENSMUSG00000021338	2.1431	2.45245	0.183606	0.183626	0.309353	0.259672	-0.842391	0.883236	1.23915
17258947	NM_007623, XM_006532103, XM_006532104, XM_006532105, BC035199, X62537	Cbx2	chromobox 2	ENSMUSG00000025577	1.75127	2.26175	0.17835	0.177245	0.510486	0.251445	-1.43558	0.978833	1.42453
17548912	NM_007624, BC018354, BC059831, BC108370, BC110376	Cbx3	chromobox 3	ENSMUSG00000029836	3.0943	3.85386	0.383902	0.383402	0.759562	0.542566	-0.989909	0.919235	1.69298
17213185	NM_007624, BC018354, BC059831, BC108370, BC110376	Cbx3	chromobox 3	ENSMUSG00000029836	3.70599	4.20779	0.216028	0.215828	0.501797	0.305369	-1.16195	0.949834	1.41598
17458561	NM_007624, BC110376	Cbx3	chromobox 3	ENSMUSG00000029836	3.9699	4.20262	0.163194	0.163603	0.232717	0.231081	-0.712113	0.843052	1.17505
17272857	NM_007625, BC117801, BC117802, U63387	Cbx4	chromobox 4	ENSMUSG00000039989	2.35632	2.75939	0.18054	0.179451	0.403062	0.254553	-1.11964	0.943336	1.32231
17313008	NM_028634, XM_006521484, AF331040, BC005733	Cby1	chibby family member 1, beta catenin antagonist	ENSMUSG00000022428	2.02543	2.46138	0.170902	0.170562	0.435954	0.241452	-1.27672	0.964506	1.3528
17313495	NM_172428, XM_006521526, XM_011245767, BC004684, BC072586	Ccdc134	coiled-coil domain containing 134	ENSMUSG00000068114	2.14858	2.32772	0.101478	0.100926	0.179134	0.143121	-0.885031	0.894646	1.1322
17456604	NM_001201378, NM_145574, XM_006505046, XM_006505047, XM_006505048, XM_006505049, XM_006505050, XM_006505051, XM_006505052, XM_006505053, XM_006505054, XM_006505055, XM_006505056, XM_006505057, XM_006505058, XM_006505059, XM_006505060, XM_006505061, BC006583, BC037747, EU029664, EU029665, EU029666, EU029667	Ccdc136	coiled-coil domain containing 136	ENSMUSG00000029769	1.42739	1.58809	0.115285	0.115541	0.160704	0.163219	-0.696211	0.837588	1.11783
17325144	NM_172824, XM_006522125, XM_011245891, XM_011245893, XR_384564, BC031204	Ccdc14	coiled-coil domain containing 14	ENSMUSG00000022833	1.4563	1.64714	0.134151	0.134632	0.190847	0.190058	-0.710043	0.842347	1.14143
17397679	NM_001290138, NM_001290141, NM_177203, NR_110776, NR_110780, NR_110781, XM_006501571, XM_006501572, XM_006501575, BC089522	Ccdc169	coiled-coil domain containing 169	ENSMUSG00000048655	0.991139	1.14784	0.0999671	0.100833	0.156705	0.141988	-0.780397	0.865127	1.11474
17325736	NM_027801, XM_006521958, XM_006521959, XM_011245862, XM_011245863	Ccdc191	coiled-coil domain containing 191	ENSMUSG00000022701	1.31114	1.51478	0.105606	0.105019	0.203633	0.148935	-0.966799	0.914228	1.15159
17301440	NM_145944, BC128015, BC148235	Ccdc25	coiled-coil domain containing 25	ENSMUSG00000022035	1.18608	1.32501	0.106261	0.106558	0.138934	0.150486	-0.652825	0.822057	1.10109
17389138	NR_040508, BC048603	Ccdc34os	coiled-coil domain containing 34, opposite strand	ENSMUSG00000086186	0.556911	0.839802	0.135258	0.136089	0.28289	0.191873	-1.04253	0.929808	1.21663
17451791	NM_177759, XM_006530340, XM_006530343, BC060151, BC075662, BC150892, BC172040	Ccdc60	coiled-coil domain containing 60	ENSMUSG00000043913	1.0362	1.2378	0.108373	0.108741	0.2016	0.153523	-0.928546	0.905436	1.14997
17493220	NM_001162979, BC152307, BC152308	Ccdc81	coiled-coil domain containing 81	ENSMUSG00000039391	0.80572	1.00606	0.122418	0.122029	0.200345	0.17285	-0.819584	0.876786	1.14897
17361600	NM_001243307, NM_198616, BC058411	Ccdc85b	coiled-coil domain containing 85B	ENSMUSG00000095098	1.37159	2.03484	0.182266	0.181887	0.663248	0.257495	-1.82134	0.994999	1.58364
17266967	NM_011337, AF065939, AF065940, AF065941, AF065942, AF065943, BC111443, EU366956, J04491, M23447	Ccl3	chemokine (C-C motif) ligand 3	ENSMUSG00000000982	1.21141	1.4466	0.172147	0.172457	0.235189	0.243672	-0.68249	0.832774	1.17706
17254065	NM_021443, AB023418, BC117101, BC117103, XM_011240580	Ccl8	chemokine (C-C motif) ligand 8	ENSMUSG00000009185	0.833762	1.09158	0.153754	0.153818	0.257814	0.217487	-0.838221	0.882075	1.19567
17523650	NM_009915, XM_006512426, XM_006512428, XM_011243063, XM_011243064, BC138803, BC138804, U47035, U51717, U56819	Ccr2	chemokine (C-C motif) receptor 2	ENSMUSG00000049103	0.664317	0.819443	0.104476	0.10437	0.155126	0.147677	-0.742775	0.853243	1.11352
17333066	NM_001190333, NM_001190334, NM_001190335, NM_001190336, NM_001190337, NM_001190338, NM_009835, XM_006523282, XM_006523283, XM_006523284, XM_006523286, XM_006523288, XM_006523290, XM_006523291, XM_006523292, XM_011246186, XM_011246187, XM_011246188, XM_011246189, AB009369, AB016031, BC100756, BC100757, BC100758, BC105669	Ccr6	chemokine (C-C motif) receptor 6	ENSMUSG00000040899	0.943136	1.15594	0.109956	0.110771	0.212799	0.156079	-0.964076	0.913623	1.15893
17266773	NM_001291242, NM_009839, XM_006532107, XM_006532108, XR_388344, XR_879512, BC100457	Cct6b	chaperonin containing Tcp1, subunit 6b (zeta)	ENSMUSG00000020698	0.961139	1.11855	0.106736	0.106846	0.157408	0.151026	-0.736987	0.851354	1.11528
17408470	NM_001167906, XM_011240187	Cd101	CD101 antigen	ENSMUSG00000086564	1.36039	1.52161	0.130989	0.131148	0.161215	0.185359	-0.615003	0.80778	1.11823
17406482	NM_007639, XM_006500958, BC055902, M63695, FJ594117	Cd1d1	CD1d1 antigen	ENSMUSG00000028076	1.25053	1.70689	0.176761	0.178062	0.45636	0.2509	-1.28615	0.965536	1.37208
17496605	NM_001285905, NM_001285906, NM_001285907, NM_027353, XM_006508197, XM_006508198, XM_011241898, BC006920	Cd2bp2	CD2 antigen (cytoplasmic tail) binding protein 2	ENSMUSG00000042502	1.94968	2.35955	0.202776	0.202714	0.409868	0.286725	-1.01079	0.923567	1.32856
17271724	NM_145437, AB292062, AY457051, BC019814	Cd300ld	CD300 molecule like family member d	ENSMUSG00000034641	0.482217	0.654225	0.0715923	0.0716878	0.172008	0.101314	-1.2005	0.955224	1.12663
17271763	XM_006533653, BC119352, BC120623	Cd300ld3	CD300 molecule like family member D3	ENSMUSG00000069607	1.3949	2.49173	0.269373	0.271198	1.09683	0.382244	-2.02901	0.997944	2.13884
17470960	NM_013488, XM_006505461, XM_006505462, BC039137, M13816, M36850, X04836	Cd4	CD4 antigen	ENSMUSG00000023274	1.48014	1.66322	0.145354	0.145548	0.183077	0.205699	-0.629342	0.813274	1.1353
17431174	NM_013706, BC027495, M55561	Cd52	CD52 antigen	ENSMUSG00000000682	0.933217	1.31431	0.149078	0.15037	0.381096	0.211744	-1.27265	0.964054	1.30233
17264835	NM_001291058, NR_110993, BC021637	Cd68	CD68 antigen	ENSMUSG00000018774	1.17563	1.58148	0.11883	0.119579	0.405851	0.168582	-1.70232	0.991968	1.32487
17353488	NM_178347, XM_006526084, BC059013	Cdc23	CDC23 cell division cycle 23	ENSMUSG00000024370	1.64473	1.87338	0.147683	0.147472	0.228647	0.208707	-0.774667	0.863361	1.17174
17312774	NM_027219, BC016250, BC083130	Cdc42ep1	CDC42 effector protein (Rho GTPase binding) 1	ENSMUSG00000049521	1.86241	2.10843	0.137836	0.13754	0.246014	0.19472	-0.893375	0.896781	1.18593
17347435	NM_026514, XM_006524295, BC021409, BC034714, BC092297	Cdc42ep3	CDC42 effector protein (Rho GTPase binding) 3	ENSMUSG00000036533	1.59778	1.88902	0.168222	0.167732	0.291241	0.237556	-0.866908	0.889899	1.22369
17306426	NM_199470, XM_006518975, BC057373	Cdh24	cadherin-like 24	ENSMUSG00000059674	2.20364	2.62056	0.17607	0.175905	0.416912	0.248884	-1.1845	0.953046	1.33507
17505124	NM_001037809, NM_007665, BC098459	Cdh3	cadherin 3	ENSMUSG00000061048	1.58731	1.89507	0.154448	0.15461	0.307762	0.218537	-0.995806	0.920476	1.23779
17521570	XM_003688869, XM_006544444, BC115539, BC115540	Cdhr4	cadherin-related family member 4	ENSMUSG00000032595	0.994605	1.28266	0.121784	0.120895	0.288056	0.171601	-1.18697	0.953389	1.22099
17445329	NM_001310448, NM_011074, XM_006503544, XM_006503547, AF033655, BC068134, U62391	Cdk14	cyclin-dependent kinase 14	ENSMUSG00000028926	1.11246	1.45351	0.139901	0.138877	0.34105	0.197127	-1.22336	0.958194	1.26668
17236502	NM_146239, XM_006513626, XM_006513627, XM_011243446, XM_011243447, XR_380395, XR_380396, XR_380682, XR_871954, BC031778, BC049904, BC064815, FN434124, FN434125	Cdk17	cyclin-dependent kinase 17	ENSMUSG00000020015	1.58538	1.84155	0.145566	0.145707	0.25617	0.205961	-0.879484	0.89321	1.1943
17463718	NM_009875, BC014296, CT010382, U09968, U10440	Cdkn1b	cyclin-dependent kinase inhibitor 1B	ENSMUSG00000003031	1.82312	2.64584	0.241558	0.240761	0.822713	0.341051	-1.70574	0.992074	1.76873
17258178	NM_001080929, XM_011249000, BC144823, BC150668	Cdr2l	cerebellar degeneration-related protein 2-like	ENSMUSG00000050910	2.20071	2.39862	0.137253	0.136672	0.197912	0.193694	-0.722503	0.846556	1.14704
17530291	NM_001134426, NM_001134427, NM_175565, NM_175833, XM_006511756, XM_006511758, AF215660, BC030486, BC052770, BC062156, AF320340, BC096479	Cdv3	carnitine deficiency-associated gene expressed in ventricle 3	ENSMUSG00000032803	2.69333	3.03415	0.256746	0.256565	0.34082	0.362966	-0.663963	0.826131	1.26648
17474248	NM_054059, XM_006540149, XM_006540150, XM_006540151	Ceacam3	carcinoembryonic antigen-related cell adhesion molecule 3	ENSMUSG00000053228	1.16872	1.5316	0.163694	0.163248	0.362886	0.231184	-1.10994	0.941756	1.286
17379938	NM_001287738, NM_001287739, NM_009883, M61007	Cebpb	CCAAT/enhancer binding protein (C/EBP), beta	ENSMUSG00000056501	2.77825	3.56476	0.235649	0.235478	0.786511	0.333137	-1.66943	0.990885	1.7249
17306472	NM_207131, AY570294, BC108953, BC108954	Cebpe	CCAAT/enhancer binding protein (C/EBP), epsilon	ENSMUSG00000052435	1.18825	1.56672	0.139812	0.140667	0.37848	0.19833	-1.3494	0.971826	1.29997
17489707	NM_009884, XM_006539500, AB012273, BC011319, X55499	Cebpg	CCAAT/enhancer binding protein (C/EBP), gamma	ENSMUSG00000056216	2.04451	2.24846	0.15717	0.156979	0.203953	0.222137	-0.649222	0.820727	1.15185
17431693	NM_026419, XM_011251927, BC061066	Cela3b	chymotrypsin-like elastase family, member 3B	ENSMUSG00000023433	0.621598	0.774556	0.0856197	0.0859976	0.152958	0.121352	-0.891272	0.896246	1.11185
17373120	NM_001244891, NM_001244903, NM_017368, NM_198683, XM_006498661, XM_006498662, XM_006498663, XM_006498664, XM_006498665, XM_006498666, XM_006498667, XM_006498668, XM_006498669, AF267535, X61451	Celf1	CUGBP, Elav-like family member 1	ENSMUSG00000005506, ENSMUSG00000110883	1.93668	2.29918	0.151958	0.152227	0.362501	0.215091	-1.19171	0.954038	1.28565
17400103	NM_001289613, NM_001289616, NM_001289620, NM_172434, NR_110353, XM_006502323, XM_006502324, XM_006502325, XM_006502326, XM_006502327, XM_006502328, XM_006502329, XM_006502330, XM_006502331, XM_006502332, XM_006502333, XM_006502334, XM_006502335, XM_006502336, XM_006502338, XM_006502339, XM_011240284, XM_011240285, XM_011240286, XR_375601, AY165052, BC057553	Celf3	CUGBP, Elav-like family member 3	ENSMUSG00000028137	1.29454	1.55585	0.134106	0.134447	0.261314	0.189896	-0.973042	0.915603	1.19857
17295745	NM_021886, XM_006517676, XM_006517678, XM_011244667, AB017634, BC025084	Cenph	centromere protein H	ENSMUSG00000045273	0.807561	1.08355	0.124283	0.125138	0.275987	0.176368	-1.1065	0.941189	1.21082
17433029	NM_027263, BC048521, BC138926, BC138927	Cenps	centromere protein S	ENSMUSG00000073705	1.64086	1.83249	0.134678	0.135091	0.191628	0.190756	-0.710338	0.842448	1.14205
17240022	NM_001109747, XM_006512814, BC050071, BC147188, BC147189, BC147710, BC147721	Cenpw	centromere protein W	ENSMUSG00000075266	1.02972	1.20664	0.104257	0.104639	0.176928	0.147712	-0.846969	0.884502	1.13047
17273280	NM_016665, XM_006532728, XM_006532729, XM_011248848, XM_011248849, XM_011248850, XM_011248851, XM_011248852, XM_011248853, BC052335, U95005, U95003, U95004	Cenpx	centromere protein X	ENSMUSG00000025144	1.33857	1.53306	0.140142	0.138546	0.19449	0.197065	-0.697866	0.838162	1.14432
17282980	NM_181815, XM_006516324, XM_011244195, XM_011244196, XM_011244197, XM_011244198, XR_872721, BC145501	Cep128	centrosomal protein 128	ENSMUSG00000061533	1.07114	1.24559	0.114529	0.115556	0.174446	0.162696	-0.758175	0.85819	1.12853
17509435	NM_001009951, XM_006509445, XM_006509446, XM_006509447, XM_006509448, XM_006509449, XM_006509450, XM_006509451, XM_006509452, XM_011242228, BC088983, AK220415	Cep44	centrosomal protein 44	ENSMUSG00000038215	1.01011	1.25507	0.0894624	0.0898136	0.244965	0.126768	-1.36641	0.973345	1.18506
17476773	NM_028120, XR_391102, XR_391103, XR_391104, BC003981	Cep89	centrosomal protein 89	ENSMUSG00000023072	1.16962	1.44234	0.155951	0.156734	0.272719	0.221102	-0.872183	0.891297	1.20808
17504616	NM_001159415, NM_144511, XM_006530653, XM_006530654, XM_006530655, XM_006530656, XM_006530657, XM_006530658, XM_006530659	Ces3b	carboxylesterase 3B	ENSMUSG00000062181	0.363151	0.717844	0.186741	0.189019	0.354693	0.265708	-0.943918	0.909046	1.27871
17512001	NM_008187, BC119023, BC119025	Cfap20	cilia and flagella associated protein 20	ENSMUSG00000031796	2.00848	2.31248	0.179913	0.179852	0.304001	0.254392	-0.845	0.883959	1.23456
17422521	NM_001166029, NM_177674, XM_006539044, XM_006539045, XM_006539046, XM_006539047, XM_006539048, XM_006539049, XM_006539050, XM_006539051, XM_006539052, XM_006539053, XM_006539054, XM_011250302, XR_390769, XR_390770, XR_390771, XR_390772, XR_390774, BC116275	Cfap74	cilia and flagella associated protein 74	ENSMUSG00000078490	1.1389	1.34262	0.108608	0.108464	0.203721	0.153493	-0.938497	0.907785	1.15166
17356472	NM_007687, BC046225, BC058726, BC094357, D00472	Cfl1	cofilin 1, non-muscle	ENSMUSG00000056201	4.34706	4.94016	0.344081	0.341172	0.593104	0.484552	-0.865517	0.889529	1.50849
17299279	NM_026832, XM_006519485, BC037677, BC114536	Cgrrf1	cell growth regulator with ring finger domain 1	ENSMUSG00000055128	1.44786	1.64453	0.0948818	0.0947241	0.196679	0.134072	-1.0373	0.928808	1.14606
17468865	NM_001167736, NM_025351, BC011331, BC052929, EF410100	Chchd6	coiled-coil-helix-coiled-coil-helix domain containing 6	ENSMUSG00000030086	1.6464	1.92143	0.15033	0.150327	0.275029	0.212597	-0.914758	0.902109	1.21002
17408184	NM_026539, BC052385, BC057567, BC062966	Chd1l	chromodomain helicase DNA binding protein 1-like	ENSMUSG00000028089	1.85293	2.00241	0.10637	0.106573	0.14947	0.150573	-0.701928	0.839566	1.10916
17510542	NM_138585, XM_006509685, AF536541, BC032191	Cherp	calcium homeostasis endoplasmic reticulum protein	ENSMUSG00000052488	2.29499	2.55477	0.158418	0.158641	0.259783	0.224195	-0.819351	0.876718	1.1973
17544244	NM_018818, XM_006528381, XM_006528382, XM_006528383, XM_006528384, XR_387043, XR_878229, AF218084, BC047461, XR_406688	Chm	choroidermia (RAB escort protein 1)	ENSMUSG00000025531	0.902784	1.05394	0.114925	0.114485	0.151153	0.162218	-0.658875	0.824277	1.11046
17372013	NR_040623	Chn1os3	chimerin 1, opposite strand 3	ENSMUSG00000086544	1.00565	1.23281	0.142347	0.142412	0.227155	0.201355	-0.797709	0.870368	1.17052
17517469	NM_176844, XM_006510773, XM_006510774, AY574264, BC106839, BC106853, DQ318788	Chrna5	cholinergic receptor, nicotinic, alpha polypeptide 5	ENSMUSG00000035594	1.30726	1.50097	0.123694	0.122978	0.19371	0.174424	-0.785288	0.866622	1.1437
17513181	NM_019950, AF176840	Chst5	carbohydrate (N-acetylglucosamine 6-O) sulfotransferase 5	ENSMUSG00000031952	1.3004	1.64067	0.14093	0.141281	0.340267	0.199554	-1.20572	0.955916	1.26599
17518512	NM_173385, BC058167, BC080666	Cilp	cartilage intermediate layer protein, nucleotide pyrophosphohydrolase	ENSMUSG00000042254	1.0772	1.26564	0.120942	0.120653	0.188442	0.170834	-0.77999	0.865002	1.13953
17235227	NM_007705, XM_006513164, XM_006513165, XR_380351, BC075699, D78135	Cirbp	cold inducible RNA binding protein	ENSMUSG00000045193	2.22871	3.04372	0.204193	0.204315	0.815012	0.288859	-1.99509	0.99761	1.75931
17241789	NM_134007, BC013522, BC019860, BC021952	Cisd1	CDGSH iron sulfur domain 1	ENSMUSG00000037710	2.33864	2.60103	0.160516	0.160021	0.262389	0.226654	-0.818591	0.876499	1.19946
17441275	NM_007708, XM_006530130, XM_006530131, XM_006530132, XM_006530133, XM_006530134, XM_006530135, XM_006530136, XM_006530137, XM_006530138, XM_006530139, XM_006530140, XM_006530141, XM_006530142, XM_006530143, XM_006530145, XM_006530146, XM_006530147, XM_006530148, XM_006530149, XM_006530150, XM_006530151, XM_006530152, XM_006530153, XM_011248163, AF070066, AF086823, AF086824, BC023775, BC051165, U3…	Cit	citron	ENSMUSG00000029516	1.77906	2.07599	0.136612	0.13624	0.296931	0.192936	-1.08825	0.938099	1.22853
17508025	NM_001004140, XM_006509226, AY692438, BC145666, BC146023	Ckap2	cytoskeleton associated protein 2	ENSMUSG00000037725	1.37727	1.57249	0.145282	0.145062	0.195221	0.205305	-0.672376	0.829168	1.1449
17391544	NM_181589, XM_006500158, BC032969, BC053443	Ckap2l	cytoskeleton associated protein 2-like	ENSMUSG00000048327	1.70923	1.92818	0.148377	0.148604	0.218947	0.209997	-0.737241	0.851437	1.16388
17243617	NM_175451, BC025522, BC138318, BC138320	Ckap4	cytoskeleton-associated protein 4	ENSMUSG00000046841	2.68602	2.97503	0.203115	0.202747	0.289017	0.286988	-0.712106	0.843049	1.22181
17432865	NM_011929, XM_006535952, XM_006538876, XM_011251151, XR_390751	Clcn6	chloride channel, voltage-sensitive 6	ENSMUSG00000029016	1.45765	1.64729	0.102582	0.10232	0.189649	0.144887	-0.925564	0.904724	1.14049
17329479	NM_016674, AF072127, BC002003, CT010299, EU076705	Cldn1	claudin 1	ENSMUSG00000022512	1.38057	1.56045	0.112157	0.112284	0.179881	0.158704	-0.801461	0.871485	1.13279
17508779	NM_027998, BC019534, BC085262	Cldn23	claudin 23	ENSMUSG00000055976	2.01596	2.26876	0.132416	0.132169	0.252799	0.18709	-0.955454	0.911687	1.19152
17471484	NM_153506, BC051091	Clec2e	C-type lectin domain family 2, member e	ENSMUSG00000030155	0.865947	1.06116	0.127798	0.12803	0.195213	0.180897	-0.763065	0.859737	1.14489
17463454	NM_001289706, NM_001289707, NM_001289708, NM_020257, XM_011241505, AF121352, AF350411, AY137344, AY137345, AY256574, AY256575, AY256576, BC139192, BC139193, BC145574	Clec2i	C-type lectin domain family 2, member i	ENSMUSG00000030365	0.789572	1.1901	0.111626	0.110162	0.400526	0.156831	-1.80586	0.994673	1.31999
17507148	NM_029465, XR_870085, BC025069, BC087963	Clec4g	C-type lectin domain family 4, member g	ENSMUSG00000074491	0.615267	0.754722	0.0971726	0.097571	0.139455	0.137705	-0.716092	0.8444	1.10149
17463530	NM_001205363, NM_001205364, NM_001205365, NM_172732, XR_377442, XR_868855, XR_868856, BC087955, EU339277, EU339278, EU339279, EU339280	Clec9a	C-type lectin domain family 9, member a	ENSMUSG00000046080	0.782865	1.19783	0.149471	0.149941	0.414964	0.211717	-1.38593	0.975002	1.33327
17368069	NM_027085, XM_006498296, BC060967	Clic3	chloride intracellular channel 3	ENSMUSG00000015093	1.76697	2.03089	0.174161	0.174974	0.263914	0.246876	-0.755906	0.857468	1.20073
17223353	NM_001042634, NR_027853, NR_027854, BC145905, BC145911, L29221, M38381, U11054, U21209	Clk1	CDC-like kinase 1	ENSMUSG00000026034	2.8126	3.13999	0.207443	0.207539	0.327395	0.293436	-0.788939	0.867731	1.25475
17431234	NM_001081047, XM_011250217, XM_011250218, BC113805, BC113956	Cnksr1	connector enhancer of kinase suppressor of Ras 1	ENSMUSG00000028841	1.54532	1.73517	0.110212	0.108698	0.189852	0.154796	-0.867242	0.889988	1.14065
17256579	NM_016782, XM_006533728, XM_006533729, XM_006533730, AF039833	Cntnap1	contactin associated protein-like 1	ENSMUSG00000017167	1.4785	1.80096	0.174428	0.174927	0.322461	0.247031	-0.923017	0.904112	1.25046
17216527	NM_001077425, XM_006529773, XM_006529774, XM_006529775	Cntnap5a	contactin associated protein-like 5A	ENSMUSG00000070695	1.19605	1.4294	0.174184	0.173346	0.233342	0.245742	-0.671426	0.828827	1.17555
17370145	NM_001290635, NM_012018, XM_006498068, XM_006498069, XM_006498071, XM_006498072, XM_006498073, XM_006498074, XM_006498075, XM_006498076, XM_006498077, XM_011239104, XR_374096, XR_866015, BC038386, BC060146, BC158010, X79131	Cntrl	centriolin	ENSMUSG00000057110	1.72602	1.92148	0.115616	0.115675	0.195457	0.163548	-0.845071	0.883978	1.14509
17260699	NM_001282993, NM_001282994, NM_172496, XM_006514481, XM_006514485, XM_011243651, XM_011243652, XM_011243653, XM_011243654, XM_011243655, XM_011243656, AY308745, BC145118, BC150706	Cobl	cordon-bleu WH2 repeat	ENSMUSG00000020173	1.75974	1.94136	0.104375	0.103978	0.181624	0.147328	-0.871714	0.891173	1.13416
17414672	NM_025685, XM_006538035, XM_006538036, XM_006538038, XM_006538039, XM_006538040, XM_011250057, XM_011250058, XR_390328, XR_881070, AY167568	Col27a1	collagen, type XXVII, alpha 1	ENSMUSG00000045672	2.64798	2.99751	0.139907	0.139247	0.34953	0.197392	-1.2521	0.961698	1.27415
17544969	NM_053185, XM_011247883, AB041351, BC057648	Col4a6	collagen, type IV, alpha 6	ENSMUSG00000031273	1.33762	1.49218	0.0971496	0.0971768	0.154563	0.137409	-0.79538	0.869671	1.11308
17526982	NM_001195681, XM_006509895, XM_006509896, XM_011242373, XM_011242374, XM_011242375	Colca2	COLCA2 homolog	ENSMUSG00000079559	1.41679	1.78536	0.152109	0.152407	0.368566	0.215325	-1.21034	0.956521	1.29107
17218233	NM_177756, BC068118	Colgalt2	collagen beta(1-O)galactosyltransferase 2	ENSMUSG00000032649	1.01033	1.24032	0.0938126	0.0935295	0.229983	0.132471	-1.22761	0.958727	1.17282
17215612	NM_133805, XM_006529064, AF482000, BC017690, BC021488, BC024421	Cops8	COP9 signalosome subunit 8	ENSMUSG00000034432	1.72005	1.95276	0.16853	0.168152	0.232716	0.23807	-0.691205	0.835842	1.17505
17246100	NM_001081040, XM_006513450, XM_006513451, XM_006513452, BC147716, BC147722	Coq10a	coenzyme Q10A	ENSMUSG00000039914	1.34378	1.59372	0.146428	0.14668	0.249937	0.207258	-0.852714	0.886076	1.18915
17451443	NM_011779, AF143957, BC019444, BC085498, BC087553, BC099671	Coro1c	coronin, actin binding protein 1C	ENSMUSG00000004530	1.59979	1.87099	0.123138	0.124208	0.271198	0.174902	-1.09642	0.939498	1.20681
17497704	NM_007751, BC086930, U15541, BC027531	Cox8b	cytochrome c oxidase subunit VIIIb	ENSMUSG00000025488	0.535321	0.732418	0.119518	0.120133	0.197097	0.169459	-0.822431	0.877604	1.14639
17287432	NM_009946, BC048487, BC059906, D38613	Cplx2	complexin 2	ENSMUSG00000025867	2.4496	2.89417	0.147574	0.147592	0.444572	0.208714	-1.50618	0.983416	1.36091
17444640	NM_001291248, NM_001291249, NM_178576, XM_006504845, BC057067, EU588393, EU588394	Cpsf4	cleavage and polyadenylation specific factor 4	ENSMUSG00000029625	1.76421	2.00705	0.131775	0.131228	0.24284	0.185972	-0.923331	0.904188	1.18332
17327681	NM_001025432, XM_006521751, XM_006521752, XM_006521753, XM_006521754	Crebbp	CREB binding protein	ENSMUSG00000022521	3.0977	3.35265	0.205675	0.205424	0.254948	0.290691	-0.620163	0.809768	1.19329
17463709	NM_177687, XM_011241324, XM_011241325, XM_011241326, XM_011241327, XM_011241328, XM_011241329, BC109358, BC109359	Crebl2	cAMP responsive element binding protein-like 2	ENSMUSG00000032652	2.19495	2.56676	0.142777	0.142981	0.371805	0.202061	-1.30112	0.96712	1.29397
17266659	NM_001277106, NM_018776, AF046060, AF120152, BC004780	Crlf3	cytokine receptor-like factor 3	ENSMUSG00000017561	1.44064	1.71166	0.0920418	0.0920998	0.27102	0.130208	-1.4718	0.981303	1.20666
17243644	NM_007771, XM_011243348, XM_011243349, AB000777, AF156986, BC022174, BC085499	Cry1	cryptochrome 1 (photolyase-like)	ENSMUSG00000020038	1.22339	1.43168	0.133842	0.134648	0.208287	0.189852	-0.775767	0.863701	1.15532
17388389	NM_009963, AF156987, BC054794, BC066799	Cry2	cryptochrome 2 (photolyase-like)	ENSMUSG00000068742	1.26894	1.40795	0.10931	0.109865	0.139013	0.154981	-0.634254	0.815133	1.10115
17224386	NM_021541, XM_006495656, XM_006495657, XM_006495658, XM_006495659, XM_006495660, AY160973, BC052746, BC056989	Cryba2	crystallin, beta A2	ENSMUSG00000006546	1.55717	1.70054	0.104763	0.104228	0.143378	0.147779	-0.68605	0.834032	1.10449
17495790	NM_016669, AF039391, BC045159	Crym	crystallin, mu	ENSMUSG00000030905	1.39736	1.73263	0.0992241	0.0982834	0.335262	0.13966	-1.69745	0.991815	1.26161
17322146	NM_144942, XM_006520999, XM_006521000, XM_006521001, XM_006521003, XM_006521004, XM_006521008, XM_011245638, XM_011245639, XM_011245640, XM_011245641, XM_011245642, XM_011245643, XR_875299, AY033912	Csad	cysteine sulfinic acid decarboxylase	ENSMUSG00000023044	1.67061	2.12797	0.147786	0.147614	0.457362	0.208879	-1.54828	0.985724	1.37303
17366170	NM_009970, XM_011247130, XM_011247131, XM_011247132, XM_011247133, XM_011247134, XM_011247135, XM_011247136, XR_877658, XR_877659, XR_877660, BC150696, EF114317, EF114318, M85078	Csf2ra	colony stimulating factor 2 receptor, alpha, low-affinity (granulocyte-macrophage)	ENSMUSG00000059326	2.97987	3.11974	0.110284	0.109563	0.139867	0.155456	-0.636196	0.815865	1.1018
17438631	NM_001286015, NM_001286016, NM_007784, BC002101, BC003859, BC006024, BC008278, BC040246, M36780	Csn1s1	casein alpha s1	ENSMUSG00000070702	0.389756	0.570701	0.10577	0.106526	0.180944	0.150117	-0.852317	0.885968	1.13363
17351111	NM_146087, XM_006526383, XM_006526384, XM_006526385, XM_006526386, XM_006526387, XM_006526388, XM_011247048, XR_386022, XR_386023, BC019740, BC025439, BC048081	Csnk1a1	casein kinase 1, alpha 1	ENSMUSG00000024576	3.38798	4.05141	0.375066	0.374827	0.663434	0.530255	-0.884704	0.894562	1.58385
17211090	NM_026493, XM_006495479, XM_006495481, XM_006495482, XM_006495483, XM_006495484, XM_006495485, XM_006495486, XM_006495487, XM_006495488, XM_006495489, XM_011238365, BC019581, BC055915, BC151042, FJ008676, FJ008677	Cspp1	centrosome and spindle pole associated protein 1	ENSMUSG00000056763	1.67099	1.99055	0.170077	0.170247	0.319565	0.240646	-0.939002	0.907903	1.24795
17366355	NM_033616	Csprs	component of Sp100-rs	ENSMUSG00000062783	0.625162	0.911366	0.197991	0.198589	0.286205	0.280425	-0.721681	0.846281	1.21943
17377464	NM_009977, AB015224, AF031825, BC117047, BC117049	Cst7	cystatin F (leukocystatin)	ENSMUSG00000068129	1.21033	1.50725	0.128485	0.128857	0.296925	0.181968	-1.15382	0.948633	1.22852
17377412	NM_009979, AB017157, BC048486	Cst9	cystatin 9	ENSMUSG00000027445	0.884258	1.04579	0.12401	0.124355	0.161527	0.175621	-0.650363	0.821149	1.11847
17380108	NM_024199, XM_006500072, BC003440	Cstf1	cleavage stimulation factor, 3' pre-RNA, subunit 1	ENSMUSG00000027498	1.42644	1.85339	0.157233	0.155963	0.426959	0.221465	-1.36322	0.973065	1.3444
17373857	NM_001037326, NM_145529, NM_177253, BC003241, BC058605	Cstf3	cleavage stimulation factor, 3' pre-RNA, subunit 3	ENSMUSG00000027176	1.43388	1.75335	0.14119	0.140392	0.319469	0.19911	-1.13454	0.945696	1.24787
17535175	NM_027302, BC049681	Ctag2	cancer/testis antigen 2	ENSMUSG00000031181	1.21526	1.58187	0.166727	0.167588	0.36661	0.236397	-1.0966	0.939528	1.28932
17421821	NM_001141930, NM_023465, AB021261, BC038253	Ctnnbip1	catenin beta interacting protein 1	ENSMUSG00000028988	1.76753	2.01435	0.125715	0.127506	0.246826	0.179059	-0.974718	0.915969	1.18659
17421138	NR_040641	Ctrcos	chymotrypsin C (caldecrin), opposite strand	ENSMUSG00000086818	1.57268	1.90617	0.267191	0.268125	0.333493	0.378526	-0.622981	0.810849	1.26006
17477178	NM_145582, BC005752	Ctu1	cytosolic thiouridylase subunit 1	ENSMUSG00000038888	1.37578	1.57015	0.13315	0.133072	0.194366	0.188248	-0.73009	0.849082	1.14422
17338136	NM_025611, BC026946, BC138998, BC139000	Cul7	cullin 7	ENSMUSG00000038545	1.81424	2.00409	0.130548	0.130594	0.189846	0.184656	-0.726981	0.84805	1.14064
17214142	NM_009909, XM_006495638, BC051677, D17630	Cxcr2	chemokine (C-X-C motif) receptor 2	ENSMUSG00000026180	1.38503	1.63215	0.180941	0.182018	0.247116	0.256652	-0.680834	0.832187	1.18683
17226593	NM_009911, XM_006529113, XM_006529114, AB000803, BC031665, BC098322, X99582, U59760, D87747	Cxcr4	chemokine (C-X-C motif) receptor 4	ENSMUSG00000045382	2.36831	3.43652	0.248022	0.244671	1.06821	0.348395	-2.16806	0.998916	2.09683
17217440	NM_028057, XM_006529882, XR_387196, BC016266, BC024618	Cyb5r1	cytochrome b5 reductase 1	ENSMUSG00000026456	2.05171	2.33784	0.142735	0.142984	0.286124	0.202034	-1.00142	0.921644	1.21936
17262065	NM_001252459, NM_001252460, NM_133769, XM_006534461, XM_006534462, XM_006534463, AF334144, BC056974	Cyfip2	cytoplasmic FMR1 interacting protein 2	ENSMUSG00000020340	1.23655	1.52235	0.125628	0.126096	0.285799	0.177996	-1.13537	0.945824	1.21908
17237887	NM_010009, XM_006513187, XM_011243350, BC080697	Cyp27b1	cytochrome P450, family 27, subfamily b, polypeptide 1	ENSMUSG00000006724	0.908433	1.10233	0.133687	0.132996	0.193894	0.188574	-0.727057	0.848075	1.14385
17427414	NM_010007, XM_006502720, BC021624, U62294	Cyp2j5	cytochrome P450, family 2, subfamily j, polypeptide 5	ENSMUSG00000052520	0.432681	0.635972	0.112028	0.113246	0.203291	0.159295	-0.902402	0.899056	1.15132
17410400	NM_027816, XR_375583	Cyp2u1	cytochrome P450, family 2, subfamily u, polypeptide 1	ENSMUSG00000027983	0.732217	1.0521	0.119141	0.119957	0.319884	0.169068	-1.33787	0.970757	1.24823
17443985	NM_001160265, XM_006504719, XM_006504720, XM_006504721, XM_006504722	Cyp2w1	cytochrome P450, family 2, subfamily w, polypeptide 1	ENSMUSG00000029541	1.72221	2.25655	0.148425	0.147862	0.534343	0.209507	-1.80346	0.994621	1.44828
17544061	NM_001281859, NM_001281862, NM_021476, AB044087, AF205830, AF263370, BC027102	Cysltr1	cysteinyl leukotriene receptor 1	ENSMUSG00000052821	0.841578	1.09525	0.0963783	0.0962047	0.253671	0.136177	-1.3172	0.968755	1.19224
17255676	NR_003293	D030028A08Rik	RIKEN cDNA D030028A08 gene	ENSMUSG00000078700	1.32648	1.50974	0.105706	0.106049	0.183257	0.149733	-0.865419	0.889503	1.13544
17302539	NR_015593	D130009I18Rik	RIKEN cDNA D130009I18 gene	NA	1.10696	1.27963	0.129229	0.129116	0.172672	0.182678	-0.668378	0.827729	1.12714
17336980	NM_033477, BC138707, BC138708	D17H6S53E	DNA segment, Chr 17, human D6S53E	ENSMUSG00000043311	1.72425	2.03836	0.153729	0.153182	0.314112	0.217019	-1.02346	0.926106	1.24325
17302138	BC051182, BC151085	D5Ertd579e	DNA segment, Chr 5, ERATO Doi 579, expressed	ENSMUSG00000029190	2.21554	2.51567	0.20614	0.206994	0.300133	0.29213	-0.726477	0.847882	1.23126
17447487	NM_001081232, XM_006503992, XM_011240742, XM_011240743, XM_011240744, XM_011240745, XM_011240746, XM_011240747, XM_011240748, XM_011240749, XM_011240750, BC051182, BC151085	D5Ertd579e	DNA segment, Chr 5, ERATO Doi 579, expressed	ENSMUSG00000029190	1.30417	1.48769	0.127378	0.128138	0.183523	0.180677	-0.718243	0.845125	1.13565
17516434	NM_001243261, XM_006510257, XM_011242487, XM_011242488, XM_011242489, XM_011242490, XM_011242491, XM_011242492, XM_011242493, XM_011242494, XM_011242495	D630033O11Rik	RIKEN cDNA D630033O11 gene	NA	1.06854	1.22781	0.12577	0.125882	0.159268	0.177945	-0.632892	0.814618	1.11672
17220794	XR_865878, XR_885296	D730003I15Rik	RIKEN cDNA D730003I15 gene	NA	1.14424	1.49116	0.181978	0.181384	0.346923	0.256936	-0.954758	0.911529	1.27185
17511096	NM_001007571, XM_006531318, XM_006531319, BC024662	D8Ertd738e	DNA segment, Chr 8, ERATO Doi 738, expressed	ENSMUSG00000019362	1.68255	2.17981	0.173581	0.174043	0.497259	0.245808	-1.43045	0.978461	1.41153
17212135	XR_865365	D930019O06Rik	RIKEN cDNA D930019O06	NA	1.21087	1.35816	0.113456	0.113724	0.147291	0.160641	-0.648347	0.820403	1.10749
17370234	NM_001001602, NM_001114124, NM_001114125, NM_001290637, NM_001290639, NM_001290640, NM_001290641, XM_006498304, XM_006498305, XM_006498307, XM_006498311, XM_011239172, XM_011239173, XM_011239174, XM_011239175, AY305656, AY305657, AY305658, BC118530, DQ473307	Dab2ip	disabled 2 interacting protein	ENSMUSG00000026883	1.66767	1.98635	0.142242	0.142197	0.318675	0.201129	-1.12036	0.943452	1.24718
17444346	NM_144915, XM_006504698, XM_006504700, BC016105	Daglb	diacylglycerol lipase, beta	ENSMUSG00000039206	0.953542	1.19583	0.129368	0.129472	0.242288	0.183028	-0.936054	0.907212	1.18287
17521858	NM_026378, XM_006511792, XM_006511793, XM_011242901, XR_379772, XR_871095, BC013483	Dalrd3	DALR anticodon binding domain containing 3	ENSMUSG00000019039	1.95224	2.16811	0.139909	0.140526	0.215865	0.198298	-0.769749	0.861832	1.1614
17287984	NM_001285917, NM_029653, NM_134062, XM_006517370, XM_006517371, AY245540, AY245541, BC057317, BC060161	Dapk1	death associated protein kinase 1	ENSMUSG00000021559	0.69809	1.01781	0.129094	0.129239	0.319722	0.182669	-1.23763	0.959965	1.24809
17235584	NM_001190473, NM_001190474, NM_007828, XM_006513194, XM_006513195, AB007143, BC125443, BC137680	Dapk3	death-associated protein kinase 3	ENSMUSG00000034974	1.47167	1.71977	0.132361	0.132956	0.248106	0.187608	-0.935126	0.906994	1.18765
17235278	NM_001122604, NM_001122605, NM_133188, XM_006514069, XM_006514070, XM_006514071, XM_006514072, XM_006514073, XM_006514074, XM_011243559, AF225910, BC049355, BC119459	Dazap1	DAZ associated protein 1	ENSMUSG00000069565	3.09244	3.39249	0.243902	0.243591	0.300047	0.34471	-0.61549	0.807968	1.23118
17233273	NM_025705, XM_006512820, XM_006512821, XM_011243196, BC026771	Dcbld1	discoidin, CUB and LCCL domain containing 1	ENSMUSG00000019891	1.39852	1.54244	0.0807169	0.0799192	0.143927	0.113588	-0.895971	0.897439	1.10491
17305685	NM_001039106, NM_001042719, NM_001284399, NM_176845, AK129425, BC043475, DQ272481, DQ272482	Ddhd1	DDHD domain containing 1	ENSMUSG00000037697	1.68702	2.12461	0.159831	0.159672	0.437596	0.225923	-1.36961	0.973623	1.35435
17321287	NM_001080981, XM_006521493	Ddx23	DEAD (Asp-Glu-Ala-Asp) box polypeptide 23	ENSMUSG00000003360	2.28883	2.45756	0.131978	0.132171	0.168728	0.186782	-0.638761	0.816829	1.12407
17368762	NM_001033294, XM_006497923, XR_374082, BC066017, BC132351	Ddx31	DEAD/H (Asp-Glu-Ala-Asp/His) box polypeptide 31	ENSMUSG00000026806	1.00292	1.31044	0.131052	0.130755	0.30752	0.185126	-1.1746	0.951657	1.23758
17499710	NM_183253, AY746426	Defa21	defensin, alpha, 21	ENSMUSG00000074447	3.46503	4.02409	0.352937	0.354216	0.559062	0.500033	-0.79058	0.868227	1.47331
17499800	NR_003146	Defa-ps1	defensin, alpha, pseudogene 1	ENSMUSG00000095813	1.75461	1.98665	0.193023	0.192255	0.232045	0.272433	-0.602281	0.802824	1.1745
17507950	NM_139222, AJ575428	Defb15	defensin beta 15	ENSMUSG00000048500	1.77439	2.43875	0.173391	0.176997	0.664368	0.247775	-1.89599	0.996334	1.58487
17392947	NM_001037933, BC132568, BC132570, DQ012034	Defb23	defensin beta 23	ENSMUSG00000074681	0.995195	1.31992	0.152483	0.153671	0.324729	0.216485	-1.06066	0.933193	1.25243
17377728	NM_001037502, DQ012039	Defb28	defensin beta 28	ENSMUSG00000074679	1.09088	1.25914	0.135887	0.135887	0.16826	0.192173	-0.619118	0.809367	1.1237
17217854	NM_001166501, NM_181347, XM_006529716, XM_006529717, XM_006529718, XM_006529719, BC042698, BC141388, BC141389, EU234039	Dennd1b	DENN/MADD domain containing 1B	ENSMUSG00000056268	1.20638	1.4284	0.115047	0.116607	0.22202	0.163808	-0.958391	0.91235	1.16637
17399702	NM_201407, XM_006501355, XM_006501356, XM_006501357, XM_006501358, XR_375516, AK122294, AY512564, BC066102, BC151194	Dennd4b	DENN/MADD domain containing 4B	ENSMUSG00000042404	1.37164	1.77525	0.140208	0.141078	0.403614	0.1989	-1.43488	0.978783	1.32282
17323632	NM_001289813, NM_001289814, NM_010047, NR_110380, XM_006521759, XM_006536794, BC048503	Dgcr6	DiGeorge syndrome critical region gene 6	ENSMUSG00000003531, ENSMUSG00000111647	1.50643	1.67762	0.138673	0.13862	0.171195	0.196076	-0.61738	0.808698	1.12599
17503377	NM_001039514, XM_006531129, XM_006531130, XM_011248416, BC039963	Dhps	deoxyhypusine synthase	ENSMUSG00000060038	1.58016	1.91599	0.159695	0.159909	0.335834	0.225994	-1.05078	0.931365	1.26211
17421312	NM_001172424, NM_011303, XM_006538678, XM_006538679, XM_006538681, XM_006538682, AF061743, BC008980, BC010972, BC013540, X95281	Dhrs3	dehydrogenase/reductase (SDR family) member 3	ENSMUSG00000066026	2.06433	2.39973	0.192953	0.192577	0.335401	0.272611	-0.869973	0.890713	1.26173
17265432	NM_178367, XM_006532927, XM_006537168, XM_011248926, XM_011248927, XM_011251268, XM_011251269, BC052172	Dhx33	DEAH (Asp-Glu-Ala-His) box polypeptide 33	ENSMUSG00000040620	1.80943	2.15898	0.157418	0.157617	0.349548	0.222763	-1.10955	0.941693	1.27416
17231188	NM_145415, XM_006497249, XM_006497250, XR_373895, BC019218	Diexf	digestive organ expansion factor homolog (zebrafish)	ENSMUSG00000016181	1.53263	1.92577	0.148587	0.14663	0.393137	0.208755	-1.33166	0.970167	1.31325
17506862	NM_174853, NM_174854, XM_006531021, XM_011248387, XM_011248388, AJ506180, AY177673, AY320287, AF513723, AF513724	Disc1	disrupted in schizophrenia 1	ENSMUSG00000043051	1.44221	1.66118	0.130311	0.13066	0.218972	0.184534	-0.839068	0.882311	1.1639
17418732	NM_001302081, NM_198618, XM_006503104, XM_006503105, XM_011240537, AY243848, BC057615, BC098311	Dlgap3	DLG associated protein 3	ENSMUSG00000042388	1.58993	1.76177	0.115477	0.114295	0.171836	0.162475	-0.747842	0.854883	1.12649
17338071	NM_001286013, NM_001286028, XM_006523388, XM_006523389, XM_011246235, AB011019, BC118057, BC122518	Dlk2	delta like non-canonical Notch ligand 2	ENSMUSG00000047428	1.59618	1.84706	0.128506	0.129224	0.250875	0.182243	-0.973399	0.915681	1.18993
17475311	NM_001290487, NM_025504, BC024867	Dmac2	distal membrane arm assembly complex 2	ENSMUSG00000057229	1.46041	1.71914	0.160882	0.161282	0.258723	0.227805	-0.803078	0.871964	1.19642
17233811	NM_177372, XR_380405, XR_380406, BC030382, BC115716	Dna2	DNA replication helicase/nuclease 2	ENSMUSG00000036875	1.36777	1.64703	0.141782	0.141393	0.279253	0.200235	-0.986151	0.918436	1.21357
17319484	NM_021317, AB028855	Dnajb7	DnaJ heat shock protein family (Hsp40) member B7	ENSMUSG00000047108	0.738288	1.0018	0.117058	0.115539	0.263512	0.164474	-1.13289	0.945439	1.2004
17273700	NM_153082, XM_006515052, XM_006515053, XR_381181, XR_381182, XR_381183, XR_381184, XR_872397, XR_872399, XR_872400, AY035893, BC042643, BC051140	Dnajc27	DnaJ heat shock protein family (Hsp40) member C27	ENSMUSG00000020657	1.46872	1.7576	0.155673	0.154654	0.288882	0.219436	-0.93089	0.905993	1.22169
17411020	NM_019957, XM_006501763, XM_006501764, XM_011240171, XM_011240172, XR_867221, AF128888, BC075661	Dnase2b	deoxyribonuclease II beta	ENSMUSG00000028185	0.774474	1.10453	0.124079	0.124433	0.330052	0.175725	-1.32811	0.969825	1.25706
17353758	NM_173383, AY321066, BC034897	Dnd1	DND microRNA-mediated repression inhibitor 1	ENSMUSG00000044595	0.939195	1.09999	0.0899074	0.0904691	0.160796	0.127546	-0.891441	0.896289	1.1179
17382914	NM_001139503, NM_001139504, NM_026828, BC031595, BC139334, BC139333	Dnlz	DNL-type zinc finger	ENSMUSG00000075467	1.3591	1.59848	0.155856	0.15569	0.239379	0.220296	-0.768356	0.861398	1.18048
17228906	NM_001038619, NM_172646, XM_006496601, XM_006496602, XM_006496603, XM_006496604, XM_006496605, BC024584, BC141143, BC141144	Dnm3	dynamin 3	ENSMUSG00000040265	0.739085	1.0142	0.150556	0.150929	0.275114	0.213182	-0.91253	0.901564	1.21009
17261650	NM_033374, AY027438, BC027580	Dock2	dedicator of cyto-kinesis 2	ENSMUSG00000020143	1.16418	1.38297	0.0806414	0.0804248	0.218794	0.113891	-1.35841	0.972639	1.16376
17428957	NM_026344, XM_006503331, BC031124	Dph2	DPH2 homolog	ENSMUSG00000028540	1.44629	1.80571	0.168545	0.168025	0.359423	0.237992	-1.0679	0.934508	1.28291
17326011	NM_001018002, NM_028610, XM_006522626, AF490348, BC064754	Dppa4	developmental pluripotency associated 4	ENSMUSG00000058550	1.18944	1.3933	0.167587	0.168014	0.203864	0.237306	-0.607458	0.804851	1.15178
17307905	NM_009955, XM_006518508, BC062955	Dpysl2	dihydropyrimidinase-like 2	ENSMUSG00000022048	1.88086	2.11897	0.161579	0.160488	0.238116	0.227737	-0.739334	0.852122	1.17945
17435786	NM_001033460, BC150863	Drc1	dynein regulatory complex subunit 1	ENSMUSG00000073102	1.06935	1.41727	0.136631	0.137336	0.347913	0.193725	-1.2699	0.963746	1.27272
17484832	NM_007878, XM_006536156, BC016086, BC051421	Drd4	dopamine receptor D4	ENSMUSG00000025496	1.32802	1.48858	0.105156	0.105389	0.160555	0.148878	-0.76257	0.85958	1.11772
17330119	NM_001013371, BC085093, BC137694	Dtx3l	deltex 3-like, E3 ubiquitin ligase	ENSMUSG00000049502	1.84279	2.11907	0.139376	0.139929	0.276282	0.197499	-0.989177	0.91908	1.21107
17303958	NM_001013826, XM_006519217, BC147517, BC147531	Dupd1	dual specificity phosphatase and pro isomerase domain containing 1	ENSMUSG00000063821	1.18234	1.41826	0.141896	0.141836	0.235921	0.200629	-0.831491	0.880184	1.17766
17338882	NM_144858, XM_006524161, XM_006524162, AY040840, BC023942, BC052481	Dus3l	dihydrouridine synthase 3-like (S. cerevisiae)	ENSMUSG00000007603	1.5026	2.01073	0.172174	0.170633	0.508131	0.242403	-1.48225	0.981969	1.42221
17280561	NM_028002, XM_006515223, XM_006515224, XM_006515225, XM_006515226, XM_011243897, BC109351	Dus4l	dihydrouridine synthase 4-like (S. cerevisiae)	ENSMUSG00000020648	0.696577	0.897823	0.102485	0.102406	0.201247	0.14488	-0.982212	0.917592	1.14969
17372430	NM_024438, AB038769, AB051896, AF237618, BC021591	Dusp19	dual specificity phosphatase 19	ENSMUSG00000027001	1.07715	1.35551	0.16597	0.166271	0.278354	0.23493	-0.837808	0.881959	1.21281
17535600	NM_029352, XM_006528331, XM_006528332, XM_006528333, AY316312, BC100309	Dusp9	dual specificity phosphatase 9	ENSMUSG00000031383	1.52085	1.80264	0.119588	0.118773	0.28179	0.168548	-1.18219	0.952725	1.2157
17529859	NR_015511, BC096603	E030011O05Rik	RIKEN cDNA E030011O05 gene	NA	1.73776	1.98931	0.151572	0.151692	0.251553	0.21444	-0.829485	0.879616	1.19049
17372153	XR_104759, XR_399964	E030042O20Rik	RIKEN cDNA E030042O20 gene	NA	1.37358	1.59266	0.121873	0.120736	0.219081	0.171552	-0.903009	0.899207	1.16399
17463159	NR_015604	E130112N10Rik	RIKEN cDNA E130112N10 gene	ENSMUSG00000030337	1.29736	1.49007	0.129078	0.129373	0.192709	0.182753	-0.745631	0.854169	1.14291
17254271	NR_036452, NR_036453	E230016K23Rik	RIKEN cDNA E230016K23 gene	ENSMUSG00000051832	0.960253	1.12667	0.109096	0.108804	0.166416	0.154079	-0.763728	0.859946	1.12227
17237186	NM_178609, XM_006513882, XM_006513883, AY463359, BC055775, BC145429, BC150772	E2f7	E2F transcription factor 7	ENSMUSG00000020185	1.57614	1.72979	0.106181	0.106506	0.153648	0.150392	-0.722412	0.846526	1.11238
17532363	NR_033503, BC098202	E530011L22Rik	RIKEN cDNA E530011L22 gene	NA	0.812803	1.03572	0.173315	0.172674	0.222915	0.244652	-0.644282	0.818893	1.16709
17378000	NR_036629, BC144855	Efcab8	EF-hand calcium binding domain 8	ENSMUSG00000044083	0.899234	1.14417	0.111164	0.112083	0.244936	0.157861	-1.09714	0.93962	1.18504
17215240	NM_028889, XR_387203, BC019531, BC085088	Efhd1	EF hand domain containing 1	ENSMUSG00000026255	1.56377	1.75764	0.100359	0.0998432	0.193869	0.141565	-0.968365	0.914575	1.14383
17270322	NM_001109995, NM_011431, XM_006532665, BC052674, BC054778, U97079	Eftud2	elongation factor Tu GTP binding domain containing 2	ENSMUSG00000020929	2.15531	2.34744	0.135938	0.134932	0.192134	0.191535	-0.709317	0.8421	1.14245
17368330	NM_001164564, NM_178444, NM_198724, NM_198725, XM_006498141, XM_006498142, XM_006498143, XM_006498145, XM_006498146, XM_006498148, XM_006498149, AF184973, AY239289, AY239290, AY309459, BC024610	Egfl7	EGF-like domain 7	ENSMUSG00000026921	1.60583	1.76222	0.118052	0.117523	0.15639	0.166577	-0.663864	0.826095	1.11449
17543229	NM_012010, BC063755	Eif2s3x	eukaryotic translation initiation factor 2, subunit 3, structural gene X-linked	ENSMUSG00000035150	2.19077	2.99619	0.172731	0.171086	0.805418	0.243119	-2.34255	0.999538	1.74765
17427164	NM_001177883, NM_010486, NM_207685, NM_207686, XM_006502778, XM_006502779, XM_006502781, XM_006502783, XM_006502784, XM_006502785, XM_006502787, XM_006502788, XM_006502789, XM_006502790, XM_006502791, XM_011240447, XM_011240448, AY035378, AY035379, AY035380, BC046598, BC049125, BC058393, U29088	Elavl2	ELAV like RNA binding protein 1	ENSMUSG00000008489	1.26538	1.51358	0.119852	0.11867	0.2482	0.168662	-1.04057	0.929433	1.18772
17541404	NM_019680, XM_006541526, XM_006541527, AF016714, BC042423	Elf4	E74-like factor 4 (ets domain transcription factor)	ENSMUSG00000031103	2.06101	2.26392	0.157866	0.157997	0.202904	0.223349	-0.642379	0.818183	1.15101
17217145	NM_007923, XM_006529126, XM_006529127, XM_006529128, XM_006529129, XM_006529130, XM_006529131, BC004798, BC144844, BC145795	Elk4	ELK4, member of ETS oncogene family	ENSMUSG00000026436	2.22912	2.39317	0.131566	0.130161	0.16405	0.185072	-0.626787	0.812302	1.12043
17467782	NM_001253692, NM_144917, XM_006505957, XM_006505958, XM_006505959, XM_011241299, BC016193	Elmod3	ELMO/CED-12 domain containing 3	ENSMUSG00000056698	1.46596	1.67632	0.148217	0.147994	0.210364	0.209453	-0.710184	0.842396	1.15698
17389051	NM_023876	Elp4	elongator acetyltransferase complex subunit 4	ENSMUSG00000027167	1.04829	1.25526	0.125747	0.126137	0.206979	0.178109	-0.821721	0.8774	1.15427
17402981	NM_001163522, NM_016885, XM_006501842, AB034693, AF060883, BC003706	Emcn	endomucin	ENSMUSG00000054690	1.31871	1.4684	0.110639	0.110454	0.149691	0.156336	-0.677051	0.830841	1.10933
17535752	NM_007927, XM_011247521, BC132131, BC132133, U73902	Emd	emerin	ENSMUSG00000001964	1.07474	1.54308	0.148396	0.149717	0.468334	0.2108	-1.57098	0.986848	1.38351
17216676	NM_010133, XM_011247922, L12703	En1	engrailed 1	ENSMUSG00000058665	1.18751	1.36094	0.101036	0.102229	0.173427	0.143732	-0.853191	0.886206	1.12773
17239817	NM_134005, AY630402, BC005527, BC006944, BC117533, BC118512	Enpp3	ectonucleotide pyrophosphatase/phosphodiesterase 3	ENSMUSG00000019989	1.08624	1.24884	0.130095	0.129773	0.1626	0.183755	-0.625699	0.811887	1.1193
17359344	NM_001304721, NM_009848, XM_006526618, XM_006526619, XM_006526620, AF037366, BC011278	Entpd1	ectonucleoside triphosphate diphosphohydrolase 1	ENSMUSG00000048120	1.53892	1.70569	0.129007	0.128743	0.166763	0.182256	-0.646995	0.819901	1.12254
17359608	NM_053103, BC137709, BC137717, AF288221	Entpd7	ectonucleoside triphosphate diphosphohydrolase 7	ENSMUSG00000025192	1.89573	2.22087	0.206265	0.2062	0.325142	0.291657	-0.788289	0.867534	1.25279
17353378	NM_013512, XM_006525627, XM_006525628, XM_006525629, XM_006525630, XM_006525631, XM_006525632, XM_006525633, XM_006525635, XM_011246839, XM_011246840, BC007166, BC013557, D28818	Epb41l4a	erythrocyte membrane protein band 4.1 like 4a	ENSMUSG00000024376	1.0664	1.33292	0.153391	0.153383	0.266528	0.216922	-0.868808	0.890404	1.20291
17226203	NM_001113416, NM_145506, XM_006529397, XM_006529398, XM_006529399, XM_006529400, BC003937, BC011476	Epb41l5	erythrocyte membrane protein band 4.1 like 5	ENSMUSG00000026383	1.85365	2.34581	0.152566	0.151377	0.492158	0.214922	-1.61923	0.988988	1.40655
17466397	NM_023580, XM_011241203, AF131197, BC071215	Epha1	Eph receptor A1	ENSMUSG00000029859	1.28903	1.45043	0.0943856	0.0934295	0.161402	0.132807	-0.859355	0.887876	1.11837
17224661	NM_007936, XM_006496407, XM_006496408, BC004782, BC052164	Epha4	Eph receptor A4	ENSMUSG00000026235	1.47611	1.65236	0.115544	0.115962	0.176253	0.1637	-0.76133	0.859189	1.12995
17343334	NM_001033163, XM_006524956, XM_011246631, BC145797	Ephx3	epoxide hydrolase 3	ENSMUSG00000037577	1.19572	1.41563	0.147413	0.146724	0.219911	0.207987	-0.747644	0.854819	1.16466
17522598	NM_175266, BC018474	Epm2aip1	EPM2A (laforin) interacting protein 1	ENSMUSG00000046785	2.08154	2.27415	0.153119	0.153047	0.19261	0.216492	-0.629101	0.813182	1.14283
17263837	NM_001252188, NM_001252189, NM_010148, XM_006532163, XM_006532165, XM_006532166, XM_006532167, XM_006532168, XM_006532169, XM_006532170, XM_006532171, XM_011248711, XM_011248712, XM_011248713, XM_011248714, BC039138	Epn2	epsin 2	ENSMUSG00000001036	1.73268	2.03628	0.13347	0.133477	0.303598	0.18876	-1.1373	0.946124	1.23422
17223946	NM_010154, XM_006495692, XM_006495693, XM_006495694, XM_006495695, XM_011251207	Erbb4	erb-b2 receptor tyrosine kinase 4	ENSMUSG00000062209	1.06958	1.33877	0.113116	0.112346	0.269193	0.159427	-1.19395	0.954343	1.20513
17487898	NM_010155, BC063092	Erf	Ets2 repressor factor	ENSMUSG00000040857	0.817661	1.4651	0.18428	0.184555	0.647439	0.260806	-1.75536	0.993476	1.56639
17282732	NM_021446, XM_006516117, AF270646, BC004591	Erg28	ergosterol biosynthesis 28	ENSMUSG00000021252	2.08674	2.43323	0.195578	0.195612	0.346496	0.276613	-0.885748	0.894831	1.27147
17472927	NM_001286560, NM_026168, XM_006507087, XM_006507089, XM_006507093, XM_006536103, XM_006536105, XM_006536109, XM_011241623, XM_011246685, XR_378169, XR_378170, XR_378171, XR_389879, XR_389880, XR_389881, BC006895, BC018188, BC026558, BC064749	Ergic2	ERGIC and golgi 2	ENSMUSG00000030304	1.05023	1.2223	0.101655	0.101329	0.172066	0.143532	-0.84768	0.884697	1.12667
17417679	NM_001285899, NM_001285901, NM_001285902, NM_080469, XM_006502743, XM_006502744, XM_006502746, XM_006502747, XM_006502753, XM_006502754, XM_006502755, XM_006502756, XM_006502760, XM_006502761, XM_006502762, XM_006502763, XM_011240437, XM_011240438, XM_011240439, XM_011240440, XM_011240441, XM_011240442, XR_867804, AY029599, BC021405, BC027139, BC116685, BC117540	Eri3	exoribonuclease 3	ENSMUSG00000033423	1.37896	1.69086	0.148042	0.147222	0.311904	0.208784	-1.05636	0.932401	1.24135
17403806	XM_006501231, XM_006501232, XM_006501233, XM_006501234, XM_006501235, BC007180	Erich3	glutamate rich 3	ENSMUSG00000078161	1.75608	2.15937	0.168673	0.167328	0.403283	0.23759	-1.20024	0.955189	1.32251
17270888	NM_023913, AB031332, BC055800	Ern1	endoplasmic reticulum (ER) to nucleus signalling 1	ENSMUSG00000020715	2.2203	2.47378	0.173595	0.173382	0.253483	0.24535	-0.730547	0.849233	1.19208
17421972	NM_133753, XM_006537088, XM_006539210, BC005546, BC057646	Errfi1	ERBB receptor feedback inhibitor 1	ENSMUSG00000028967	1.81371	1.98263	0.138887	0.138437	0.168915	0.196098	-0.609089	0.805486	1.12421
17391915	NM_001166206, XM_006500201, XM_006500202, BC099428	Erv3	endogenous retroviral sequence 3	ENSMUSG00000037482	1.21928	1.5348	0.124642	0.123623	0.315522	0.175551	-1.2709	0.963858	1.24446
17307774	NM_028039, BC033303, BC071275	Esco2	establishment of sister chromatid cohesion N-acetyltransferase 2	ENSMUSG00000022034	1.17959	1.36012	0.102292	0.102428	0.180529	0.144759	-0.881836	0.89382	1.1333
17290010	NM_023612, BC020038, BC051919, BC147648, BC147650	Esm1	endothelial cell-specific molecule 1	ENSMUSG00000042379	1.63521	1.78253	0.084194	0.0840325	0.147329	0.118954	-0.87578	0.892242	1.10752
17418560	NM_172145, XM_006503036, XM_006503037, XM_006503038, XM_006503040, BC029204	Eva1b	eva-1 homolog B (C. elegans)	ENSMUSG00000050212	1.65787	1.91921	0.135288	0.136226	0.261342	0.19199	-0.96253	0.913278	1.19859
17437019	NM_145920, XM_006504082, AB083066, BC037473, BC064473	Evc2	EvC ciliary complex subunit 2	ENSMUSG00000050248	1.90532	2.06977	0.117759	0.117395	0.164443	0.166279	-0.699299	0.838658	1.12073
17458630	NM_007966, XM_006505516, BC126907, X54239	Evx1	even-skipped homeobox 1	ENSMUSG00000005503	2.21935	2.62081	0.139214	0.137544	0.401453	0.195701	-1.45053	0.979884	1.32084
17396978	NM_019393, AF152841, AF152842, BC005622, BC052156, BC158075	Exosc9	exosome component 9	ENSMUSG00000027714	1.47599	1.6604	0.144407	0.144035	0.184407	0.203959	-0.639322	0.817039	1.13635
17431282	NM_019578, XM_006539058, XM_011250306, AF224461, BC120890, BC120891	Extl1	exostoses (multiple)-like 1	ENSMUSG00000028838	1.51849	1.72536	0.150648	0.15017	0.206874	0.21271	-0.687704	0.834614	1.15418
17292855	NM_021489, BC049867, BC057921	F12	coagulation factor XII (Hageman factor)	ENSMUSG00000021492	1.16358	1.39745	0.138759	0.138242	0.233878	0.19587	-0.844319	0.88377	1.17599
17368633	XR_140498, XR_399620, XR_866076, XR_866077, XR_866078, XR_866079, XR_885675, XR_885676, XR_885677, XR_885678	F730016J06Rik	RIKEN cDNA F730016J06 gene	NA	1.46424	1.69611	0.13545	0.134943	0.23187	0.191197	-0.857525	0.887382	1.17436
17547967	XR_105760, XR_396883	F830005K03Rik	RIKEN cDNA F830005K03 gene	NA	0.963032	1.17187	0.137784	0.137732	0.208837	0.194819	-0.757985	0.858129	1.15576
17428509	NM_010173, BC006863, BC052321, U82536	Faah	fatty acid amide hydrolase	ENSMUSG00000034171	1.68573	2.34317	0.185445	0.183701	0.65744	0.261029	-1.78095	0.99411	1.57728
17273073	NM_027980, BC034203, BC048376	Faap100	Fanconi anemia core complex associated protein 100	ENSMUSG00000025384	1.55588	1.87919	0.154133	0.154904	0.323318	0.218523	-1.04621	0.930505	1.2512
17489759	NM_178643, BC096687	Faap24	Fanconi anemia core complex associated protein 24	ENSMUSG00000030493	1.65127	1.81357	0.129278	0.129669	0.162294	0.183103	-0.626746	0.812286	1.11907
17287102	NR_015601	Fam120aos	family with sequence similarity 120A, opposite strand	NA	2.32763	3.04786	0.214866	0.213769	0.720223	0.303092	-1.68027	0.991255	1.64744
17538683	NM_198105, XM_006528776, XM_011247802, XM_011247803, AY150024, BC137973, BC171940	Fam120c	family with sequence similarity 120, member C	ENSMUSG00000025262	1.21089	1.36861	0.130139	0.130277	0.15772	0.184142	-0.605647	0.804143	1.11552
17466386	NM_001113327, NM_001286584, NM_029528, XM_006506730, BC115595, BC115596	Fam131b	family with sequence similarity 131, member B	ENSMUSG00000029861	1.14769	1.4813	0.128348	0.128004	0.333609	0.181269	-1.30137	0.967146	1.26016
17416353	NM_146149, AY168619, BC024426, BC024430, BC026682	Fam151a	family with sequence simliarity 151, member A	ENSMUSG00000034871	1.06325	1.26877	0.144712	0.144498	0.205522	0.204503	-0.710633	0.842548	1.1531
17216158	NM_026321, AB154249, BC021428	Fam174a	family with sequence similarity 174, member A	ENSMUSG00000051185	2.29183	2.60329	0.153432	0.153738	0.311456	0.217202	-1.01395	0.924206	1.24096
17435095	NM_177869, XM_006535731, XM_006535732, XM_011249773, XR_389746, BC055342	Fam185a	family with sequence similarity 185, member A	ENSMUSG00000047221	1.2416	1.50362	0.0874147	0.0880735	0.262024	0.12409	-1.4931	0.982638	1.19916
17491831	NM_183087, XM_006541197, BC147145, BC147146	Fam189a1	family with sequence similarity 189, member A1	ENSMUSG00000030518	1.73531	1.97201	0.154043	0.153765	0.236695	0.217653	-0.76897	0.861589	1.17829
17436583	NM_001243123, BC099925	Fam193a	family with sequence similarity 193, member A	ENSMUSG00000037210	1.82667	1.98338	0.108805	0.108457	0.156707	0.153628	-0.721279	0.846146	1.11474
17366067	NM_029648, XM_006527443, XM_006527444, XM_006527445, XM_006527446, XM_006527447, XM_006527448, XM_006527449, XM_006527450, BC048505, BC061459	Fam204a	family with sequence similarity 204, member A	ENSMUSG00000057858	1.52764	1.89028	0.181904	0.180396	0.362638	0.256187	-1.00092	0.921542	1.28578
17242296	NM_133998, XM_006513033, XM_006513034, AF391115, BC034216	Fam207a	family with sequence similarity 207, member A	ENSMUSG00000032977	2.17121	2.37624	0.128676	0.127007	0.205029	0.180799	-0.801871	0.871606	1.15271
17380147	NM_029608, BC137932, BC137933	Fam209	family with sequence similarity 209	ENSMUSG00000027505	1.54704	1.87321	0.119208	0.118813	0.326171	0.168307	-1.37034	0.973686	1.25368
17271281	NM_153782, XM_006532724, XR_388388, BC023310, BC029169	Fam20a	family with sequence similarity 20, member A	ENSMUSG00000020614	0.848413	1.06155	0.123693	0.123348	0.213134	0.174685	-0.862746	0.888788	1.1592
17443901	NM_030565, XM_006504775, AY778962, BC004044, BC025814, BC025826, CT010363	Fam20c	family with sequence similarity 20, member C	ENSMUSG00000025854	1.34613	1.51662	0.0965652	0.0961959	0.170494	0.136303	-0.884484	0.894505	1.12544
17319265	NM_029407, XM_006521510, XM_006521511, XM_006521512, XM_006521513, XM_011245760, XM_011245761, XM_011245762, XM_011245763, XM_011245764, XM_011245765, XR_875315, BC118956	Fam227a	family with sequence similarity 227, member A	ENSMUSG00000042564	1.15471	1.4208	0.120327	0.119851	0.266084	0.169832	-1.10786	0.941413	1.20254
17419015	NM_001085491, BC048660, BC115675, BC150491, BC150492	Fam229a	family with sequence similarity 229, member A	ENSMUSG00000078554	2.29515	2.66104	0.194397	0.194864	0.36589	0.275249	-0.939961	0.908126	1.28868
17305028	NM_183278, BC086894, BC147104, BC147105	Fam25c	family with sequence similarity 25, member C	ENSMUSG00000043681	1.29792	1.53499	0.136365	0.135783	0.237077	0.192438	-0.871133	0.891019	1.1786
17240181	NM_178908, BC025893	Fam26e	family with sequence similarity 26, member E	ENSMUSG00000049872	0.873805	1.03614	0.115517	0.115698	0.162337	0.163494	-0.702102	0.839626	1.1191
17536065	NM_001164739, BC115971	Fam47c	family with sequence similarity 47, member C	ENSMUSG00000078315	0.803251	1.0533	0.152992	0.152789	0.250051	0.21622	-0.817743	0.876254	1.18925
17349465	NM_175104, XM_006526151, XM_006526152, XM_006526153, XM_006526154, XM_011246982, BC044896, BC057111	Fam53c	family with sequence similarity 53, member C	ENSMUSG00000034300	2.33491	2.8698	0.249733	0.249887	0.534891	0.353285	-1.07059	0.934993	1.44883
17368349	NM_019833, XM_006498197, AB030186, AF332189, BC051954, BC060081, BC116751	Fam69b	family with sequence similarity 69, member B	ENSMUSG00000036186	1.28439	1.44967	0.109335	0.108588	0.165284	0.154096	-0.758449	0.858277	1.12139
17248793	NM_001013783, AB473727, BC150988	Fam71b	family with sequence similarity 71, member B	ENSMUSG00000020401	0.778596	0.962144	0.0979359	0.0979586	0.183548	0.138518	-0.936973	0.907428	1.13567
17217022	NM_175382, BC090647, BC106123, BC138225, BC145667	Fam72a	family with sequence similarity 72, member A	ENSMUSG00000055184	0.608136	0.890191	0.126284	0.12717	0.282055	0.17922	-1.11284	0.942233	1.21593
17430945	NM_001163792, NM_145553, XM_006538733, BC008163	Fam76a	family with sequence similarity 76, member A	ENSMUSG00000028878	1.47958	1.7068	0.0933085	0.0934502	0.227225	0.132058	-1.21667	0.957342	1.17058
17514719	NM_176836, XM_006510630, XM_006510631, XM_011242612, XM_011242613, XR_379138, BC036328, BC043120, BC050870	Fam76b	family with sequence similarity 76, member B	ENSMUSG00000037808	1.94552	2.24422	0.17385	0.173087	0.298693	0.245322	-0.860941	0.888303	1.23003
17293573	NM_001042673, NM_001282942, NM_007985, XM_006517087, XM_006517089, XM_006517090, XM_011244474, XM_011244475, XM_011244476, XM_011244477, XM_011244478, XM_011244479, XM_011244480, XM_011244481, XM_011244482, XM_011244483, XM_011244484, XM_011244485, XM_011244486, XM_011244487, BC038609, L08266	Fancc	Fanconi anemia, complementation group C	ENSMUSG00000021461	0.916535	1.08651	0.0779362	0.0772762	0.169975	0.109753	-1.0951	0.939274	1.12504
17451020	NM_001142642, NM_028596, XM_006535033, XM_006535034, XM_006535035, XM_006535036, XM_006535037, XM_006535038, XM_006535039, XM_006535040, XM_006535041, XM_006535042, XM_006535043, XM_006535044, XM_006535045, XM_006535046, XM_006535048, XM_006535049, XM_011249491, XM_011249492, XM_011249493, XM_011249494, AK129388, BC151196	Fbrsl1	fibrosin-like 1	ENSMUSG00000043323	2.25154	2.56304	0.123485	0.123382	0.311497	0.174561	-1.2618	0.962826	1.24099
17524426	NM_001002846, NM_001286529, NM_001286530, NM_013911, XM_006510397, XM_006510398, XM_006510399, AF176525, AF313405, BC005699, BC054471	Fbxl12	F-box and leucine-rich repeat protein 12	ENSMUSG00000066892	1.35071	1.75297	0.131329	0.131552	0.402262	0.185885	-1.53021	0.984769	1.32158
17445833	NM_001199632, NM_177076, XM_006535728, XM_011249769, XM_011249770, XM_011249771, XM_011249772, BC145291, BC145292	Fbxl13	F-box and leucine-rich repeat protein 13	ENSMUSG00000048520	1.10567	1.35587	0.135325	0.134205	0.250197	0.190589	-0.928261	0.905368	1.18937
17462285	NM_133940, BC021329	Fbxl14	F-box and leucine-rich repeat protein 14	ENSMUSG00000030019	2.2335	2.58174	0.177004	0.17691	0.348239	0.250255	-0.983967	0.917969	1.27301
17359994	NM_133694, XM_006527316, BC016499	Fbxl15	F-box and leucine-rich repeat protein 15	ENSMUSG00000025226	1.81595	2.11486	0.14297	0.143802	0.298916	0.202779	-1.04235	0.929773	1.23022
17447803	NM_001159963, NM_178729, BC047214, BC113798	Fbxl5	F-box and leucine-rich repeat protein 5	ENSMUSG00000039753	1.21738	1.3871	0.129929	0.130419	0.169718	0.184095	-0.651885	0.821711	1.12484
17352241	NM_015798, XM_006526505, XM_011247086, XM_011247087, XM_011247088, XR_877588, AF176530	Fbxo15	F-box protein 15	ENSMUSG00000034391	0.767501	1.04652	0.117244	0.117376	0.279016	0.165902	-1.18922	0.953698	1.21337
17421588	NM_176848, XM_006535939, XM_006538814, BC046586	Fbxo2	F-box protein 2	ENSMUSG00000041556	1.57888	1.86127	0.15679	0.156123	0.282396	0.221264	-0.902472	0.899073	1.21621
17373794	NM_020593, NM_212433, XM_006499956, AF233226, BC058253	Fbxo3	F-box protein 3	ENSMUSG00000027180	1.87274	2.23422	0.149589	0.150116	0.36148	0.211924	-1.20612	0.955969	1.28474
17252351	NM_001099688, XM_006533899, XM_006533901, XM_006533902	Fbxo39	F-box protein 39	ENSMUSG00000070388	0.929042	1.21278	0.131036	0.131674	0.283738	0.185764	-1.08004	0.93667	1.21734
17277307	NM_028632, BC033045, XR_866215	Fcf1	FCF1 rRNA processing protein	ENSMUSG00000021243	2.11871	2.46455	0.142285	0.143053	0.345841	0.201766	-1.21203	0.956743	1.27089
17353857	NM_175684, XM_006526003, XM_011246943, XR_385997, BC057367	Fchsd1	FCH and double SH3 domains 1	ENSMUSG00000038524	1.49865	1.79847	0.126162	0.126196	0.299813	0.178445	-1.18804	0.953536	1.23098
17527004	NM_001301728, NM_007996, BC099518, BC132173, BC132175, D43689, D43690, L29123	Fdx1	ferredoxin 1	ENSMUSG00000032051	1.6352	1.81977	0.128604	0.128596	0.184565	0.181867	-0.717595	0.844907	1.13647
17517142	NM_198675, BC116264, BC116265	Fdxacb1	ferredoxin-fold anticodon binding domain containing 1	ENSMUSG00000037845	0.991176	1.70029	0.171536	0.173508	0.709114	0.243987	-2.05511	0.998172	1.6348
17338743	NM_010192, BC009161, BC054382, BC110669	Fem1a	feminization 1 homolog a (C. elegans)	ENSMUSG00000043683	1.37102	1.72319	0.225621	0.225445	0.352169	0.318952	-0.780749	0.865235	1.27648
17305662	NM_146054, XM_006518826, XM_006518827, XM_006518828, BC033436, BC034168	Fermt2	fermitin family member 2	ENSMUSG00000037712	1.568	1.78543	0.137691	0.138167	0.217422	0.195062	-0.788163	0.867496	1.16265
17362223	NM_153795, XM_006526593, XM_006526594, XM_006526595, BC025119, BC032204, BC066803	Fermt3	fermitin family member 3	ENSMUSG00000024965	1.0873	1.35393	0.194365	0.194326	0.266628	0.274846	-0.685964	0.834001	1.20299
17492575	NM_010194, XM_006540604, XM_006540605, BC038130, BC129919	Fes	feline sarcoma oncogene	ENSMUSG00000053158	1.67478	1.892	0.135126	0.135245	0.217216	0.191181	-0.803401	0.87206	1.16249
17303496	NM_080433, AB042399, BC055718	Fezf2	Fez family zinc finger 2	ENSMUSG00000021743	1.12519	1.30123	0.134841	0.134346	0.176037	0.190344	-0.653956	0.822474	1.12978
17292450	NM_015759, XM_006516929, XM_006516930, XM_006516931, AF017369, BC132340, BC137954	Fgd3	FYVE, RhoGEF and PH domain containing 3	ENSMUSG00000037946	1.23367	1.51524	0.167895	0.168919	0.281569	0.238165	-0.835973	0.881446	1.21552
17485437	NM_010202, XM_011241981, BC104312, BC104313, M30642	Fgf4	fibroblast growth factor 4	ENSMUSG00000050917	1.76377	1.97803	0.144446	0.14372	0.214258	0.203765	-0.743518	0.853484	1.16011
17364213	NM_028263, BC055778, DQ503577	Fgfbp3	fibroblast growth factor binding protein 3	ENSMUSG00000047632	2.34214	2.59756	0.160093	0.159325	0.25542	0.225864	-0.799638	0.870943	1.19368
17500108	NM_001079908, NM_001079909, NM_010206, XM_006509010, XM_006509012, XM_006509013, XM_011242120, XM_011242121, XM_011242122, XM_011242123, AF176552, BC010200, BC033447, M28998, M33760, M65053, U22324, U23445	Fgfr1	fibroblast growth factor receptor 1	ENSMUSG00000031565	1.44465	1.65169	0.146697	0.146973	0.207041	0.207656	-0.705013	0.840627	1.15432
17464291	NM_026218, XM_006507094, XM_006536110, AB041650, BC028876	Fgfr1op2	FGFR1 oncogene partner 2	ENSMUSG00000040242	2.48846	2.85229	0.215315	0.215283	0.363826	0.304479	-0.844932	0.88394	1.28683
17349034	NM_001289654, NM_001289655, NM_175276, XM_006525826, XM_006525828, XM_006525830, AB078608, AB078609, AB100088, BC060607, BC138046	Fhod3	formin homology 2 domain containing 3	ENSMUSG00000034295	1.62808	1.82937	0.138009	0.138022	0.201287	0.195184	-0.729219	0.848793	1.14972
17394036	NM_173397, BC090994, BC138522, BC138532	Fitm2	fat storage-inducing transmembrane protein 2	ENSMUSG00000048486	1.68883	1.88996	0.145509	0.145618	0.201126	0.205858	-0.690852	0.835718	1.1496
17377597	NM_001302077, NM_001302078, NM_001302079, NM_001302080, NM_008019, NR_126058, XM_011239292, AB241120, AB241121, AB241122, AF483488, AF483489, BC004671	Fkbp1a	FK506 binding protein 1a	ENSMUSG00000032966	3.47932	3.88493	0.184271	0.181787	0.405612	0.258848	-1.10803	0.941441	1.32465
17525310	NM_008026, XM_006510008, XM_006510009, BC138791, BC138792	Fli1	Friend leukemia integration 1	ENSMUSG00000016087	1.48875	1.82398	0.152117	0.151699	0.335236	0.21483	-1.10342	0.940675	1.26158
17370807	NM_172409, XM_006498330, XM_006498331, XM_006498332, XM_006498333, XM_006498334, XM_006498335, XM_006498336, XM_006498337, XM_006498338, AF513716	Fmnl2	formin-like 2	ENSMUSG00000036053	1.33279	1.64844	0.139526	0.139802	0.315646	0.197515	-1.13002	0.944988	1.24457
17229020	NM_010231, XM_006496662, XM_006496663, BC011229, D16215, U87456	Fmo1	flavin containing monooxygenase 1	ENSMUSG00000040181	1.02499	1.27743	0.120676	0.120209	0.252442	0.170332	-1.04797	0.930838	1.19122
17217373	NM_021355, BC064779	Fmod	fibromodulin	ENSMUSG00000041559	1.19277	1.70174	0.186554	0.186554	0.508969	0.263827	-1.36413	0.973146	1.42303
17542121	NR_033481	Fmr1os	fragile X mental retardation syndrome 1, opposite strand	ENSMUSG00000096946	0.717516	1.09193	0.132969	0.133371	0.374411	0.188331	-1.40576	0.976597	1.29631
17259613	NM_181420, XM_006533274, XM_006533275, AY360466, BC032265	Fn3krp	fructosamine 3 kinase related protein	ENSMUSG00000039253	1.37742	1.92963	0.188059	0.188377	0.552217	0.26618	-1.46696	0.980988	1.46634
17363640	NM_008022, BC138432, BC138434	Foxd4	forkhead box D4	ENSMUSG00000051490	1.96513	2.23559	0.175215	0.175224	0.270457	0.247798	-0.771764	0.86246	1.20619
17340323	NM_180974, XM_006523651, XM_006523652, XM_006523653, XM_006523654, XM_006523655, BC138824, BC138825	Foxn2	forkhead box N2	ENSMUSG00000034998	1.76873	1.90983	0.0860674	0.0852905	0.141097	0.12117	-0.823397	0.877881	1.10274
17429449	NM_194060, XM_011240558, BC086628	Foxo6	forkhead box O6	ENSMUSG00000052135	2.47358	2.74423	0.149242	0.149882	0.270651	0.211513	-0.904812	0.899657	1.20635
17341276	NM_013521	Fpr1	formyl peptide receptor 1	ENSMUSG00000045551	0.342097	0.567184	0.110551	0.111715	0.225087	0.157168	-1.01268	0.923949	1.16885
17359464	NM_008043, BC140987, U58974	Frat1	frequently rearranged in advanced T cell lymphomas	ENSMUSG00000067199	1.40395	1.75277	0.161079	0.161583	0.348823	0.228157	-1.08108	0.936852	1.27352
17232534	NM_001159544, NM_010237, XM_006512534, XM_006512535, XM_006512536, BC007137, L36132	Frk	fyn-related kinase	ENSMUSG00000019779	1.1153	1.26971	0.10469	0.104667	0.154404	0.148038	-0.737515	0.851527	1.11296
17325514	NM_008047, BC028921, M91380	Fstl1	follistatin-like 1	ENSMUSG00000022816	1.98412	2.34599	0.180209	0.180193	0.361866	0.254843	-1.00406	0.922189	1.28509
17403625	NM_057172, XM_006501660, XM_006501661, XM_006501662, XM_006501663, XM_006501664, XM_006501665, XM_006501666, XM_006501667, XM_006501668, XM_006501669, XM_006501670, XM_006501671, XM_006501672, XM_006501673, XM_006501674, XR_375540, XR_375541, XR_375542, XR_375543, BC014763, BC023780	Fubp1	far upstream element (FUSE) binding protein 1	ENSMUSG00000028034	2.26286	2.79952	0.18686	0.186412	0.536664	0.263944	-1.43773	0.978986	1.45061
17369507	NM_001033389, NM_001290548, XM_006498126, XM_006498127, XM_006498129, XM_006498130, XR_374101, BC110694	Fubp3	far upstream element (FUSE) binding protein 3	ENSMUSG00000026843	1.87764	2.13394	0.136605	0.135214	0.256307	0.192207	-0.942921	0.908815	1.19442
17483546	NM_139149, XM_006507759, XM_006507760, AF224264, BC011078, BC040827, BC058247	Fus	fused in sarcoma	ENSMUSG00000030795	3.02767	3.44551	0.209571	0.208903	0.417833	0.295907	-0.998465	0.921031	1.33592
17477914	NM_001271981, NM_008051, XM_006540616, AF113533, BC109145, BC109146	Fut1	fucosyltransferase 1	ENSMUSG00000008461	1.16218	1.54148	0.153643	0.153314	0.379296	0.217052	-1.23566	0.959724	1.30071
17297490	NM_028428, BC138555, BC145735	Fut11	fucosyltransferase 11	ENSMUSG00000039357	1.70842	1.92723	0.153868	0.154012	0.21881	0.217704	-0.710697	0.84257	1.16377
17421534	NM_010244	Fv1	Friend virus susceptibility 1	ENSMUSG00000070583	1.21423	1.35591	0.107948	0.10665	0.141682	0.151747	-0.660208	0.824764	1.10319
17336918	NR_001462	G6bos	G6b opposite strand	NA	1.22332	1.50927	0.140743	0.141045	0.285954	0.199254	-1.01479	0.924374	1.21922
17256707	NM_008061, BC013448, U00445	G6pc	glucose-6-phosphatase, catalytic	ENSMUSG00000078650	1.3932	1.53284	0.106184	0.106015	0.139647	0.150048	-0.658095	0.823992	1.10164
17391112	NM_001271467, NM_001271468, NM_001271469, NM_001271470, NM_001271492, NM_010249, NM_207669, NR_073183, XM_006498755, XM_006498756, XM_006498757, XM_006498758, XM_006498759, XM_006498760, XM_006498761, XM_006498762, XM_006498764, XM_011239300, AY282801, AY282804, BC013558, M74516, M74517	Gabpb1	GA repeat binding protein, beta 1	ENSMUSG00000027361	1.75023	2.03189	0.10385	0.102892	0.281661	0.14619	-1.36237	0.972991	1.21559
17412563	NM_008076, XM_006537616, XM_006537617, AF024621, BC057957	Gabrr2	gamma-aminobutyric acid (GABA) C receptor, subunit rho 2	ENSMUSG00000023267	0.85425	1.19716	0.146515	0.144835	0.342908	0.206019	-1.17694	0.951989	1.26831
17216113	NM_199366, BC132622, BC132624	Gal3st2	galactose-3-O-sulfotransferase 2	ENSMUSG00000094651	1.18195	1.63878	0.267062	0.267924	0.456829	0.378293	-0.853906	0.886401	1.37252
17216133	NM_001039219, XM_006529771	Gal3st2c	galactose-3-O-sulfotransferase 2C	ENSMUSG00000073608	1.0328	1.25849	0.165449	0.165778	0.225689	0.234213	-0.681371	0.832378	1.16934
17454301	NM_001033416, XM_006504578, XM_006504579, XM_006504581, XM_006504582, XM_006504583	Gal3st4	galactose-3-O-sulfotransferase 4	ENSMUSG00000075593	0.895902	1.11213	0.120528	0.12063	0.216232	0.170525	-0.89664	0.897608	1.1617
17513779	NM_001193645, NM_016722, XM_006531177, XR_387754, XR_387755, XR_387756, XR_878846, AF111346, BC004002	Galns	galactosamine (N-acetyl)-6-sulfate sulfatase	ENSMUSG00000015027	1.36223	1.59291	0.148169	0.147382	0.230688	0.208986	-0.780534	0.865169	1.17339
17276835	NM_001081421, XM_006515372, AB175683, AK173105, BC110634, BC125015	Galnt16	polypeptide N-acetylgalactosaminyltransferase 16	ENSMUSG00000021130	1.71264	1.87292	0.106548	0.106542	0.160275	0.150677	-0.752148	0.856267	1.1175
17506732	NM_139272, AF348968, BC053063, BC059818	Galnt2	polypeptide N-acetylgalactosaminyltransferase 2	ENSMUSG00000089704	1.86567	2.14358	0.134622	0.134973	0.277912	0.190633	-1.03085	0.927558	1.21244
17236878	NM_015737, BC057882, U73819	Galnt4	polypeptide N-acetylgalactosaminyltransferase 4	ENSMUSG00000090035	2.1334	2.4061	0.195882	0.195133	0.2727	0.27649	-0.697415	0.838006	1.20807
17539966	NM_008089, XM_011247448, BC052653, X15763	Gata1	GATA binding protein 1	ENSMUSG00000031162	1.34576	1.54009	0.115121	0.114258	0.194327	0.162196	-0.847181	0.88456	1.14419
17307609	NM_001310610, NM_008092, XM_011244956, XM_011244957, AB075549, AF179424, BC137824, DQ436912, M98339, U85046	Gata4	GATA binding protein 4	ENSMUSG00000021944	1.80169	2.2198	0.16639	0.1666	0.418111	0.235459	-1.25563	0.962111	1.33618
17450501	NM_001039646, BC112328, BC114209, DQ985743	Gbp10	guanylate-binding protein 10	ENSMUSG00000105096	0.885139	1.26968	0.319793	0.320424	0.384541	0.452701	-0.600642	0.802181	1.30544
17312884	NM_001161712, NM_013847, AF093403, BC024107	Gcat	glycine C-acetyltransferase (2-amino-3-ketobutyrate-coenzyme A ligase)	ENSMUSG00000006378	1.20528	1.4406	0.197201	0.196396	0.235328	0.278315	-0.59789	0.801096	1.17717
17246352	NM_010272, AF092734	Gdf11	growth differentiation factor 11	ENSMUSG00000025352	1.98045	3.03896	0.247637	0.246711	1.05852	0.349557	-2.14123	0.99877	2.08279
17510114	NM_011819, XM_011242304, AF159571, BC067248	Gdf15	growth differentiation factor 15	ENSMUSG00000038508	1.12799	1.60079	0.182062	0.180587	0.472798	0.256434	-1.30372	0.96739	1.3878
17298738	NM_019506, AF156890, BC103625, BC103679, BC103680, BC103681, AF188286	Gdf2	growth differentiation factor 2	ENSMUSG00000072625	1.19061	1.65208	0.149942	0.150456	0.461465	0.212414	-1.53617	0.98509	1.37694
17411840	NM_010276, BC029668, U10551	Gem	GTP binding protein (gene overexpressed in skeletal muscle)	ENSMUSG00000028214	1.32046	1.52244	0.125869	0.125762	0.201983	0.17793	-0.802696	0.871851	1.15028
17383413	NM_001160406, NM_008114, AF017275, BC052654, BC132365, BC132367, BC145238	Gfi1b	growth factor independent 1B	ENSMUSG00000026815	1.89837	2.12878	0.171315	0.170631	0.230406	0.241793	-0.673805	0.829681	1.17316
17312780	NM_145929, BC026802	Gga1	golgi associated, gamma adaptin ear containing, ARF binding protein 1	ENSMUSG00000033128	1.98406	2.16794	0.119124	0.119069	0.183884	0.168428	-0.771998	0.862533	1.13594
17309688	NM_145466, XM_006518920, BC006662, BC080839	Ggact	gamma-glutamylamine cyclotransferase	ENSMUSG00000041625	2.10195	2.47543	0.165255	0.164066	0.373485	0.232866	-1.1341	0.945627	1.29548
17215251	NM_001110212, NM_146112, XM_006529464, XM_006529465, XM_006529466, XM_006529467, XM_006529468, XM_006529469, XM_006529470, XR_387164, AK122337, AY176043, BC027137, BC030845, BC089036	Gigyf2	GRB10 interacting GYF protein 2	ENSMUSG00000048000	1.36561	1.78689	0.22711	0.22655	0.42128	0.320786	-0.928625	0.905455	1.33912
17466618	NM_031247, AB164418, AF337052, BC094914, XR_864967	Gimap3	GTPase, IMAP family member 3	ENSMUSG00000039264	1.09936	1.337	0.11756	0.117498	0.23764	0.166211	-1.01098	0.923605	1.17906
17487170	NM_001080815, XM_006540140, XM_006540142, XM_006540143, XM_006540144, XM_006540145, XM_006540147, XM_011250615, BC120671, BC120673	Gipr	gastric inhibitory polypeptide receptor	ENSMUSG00000030406	1.28	1.56862	0.160126	0.160445	0.288628	0.226678	-0.900356	0.898544	1.22148
17413500	NM_027450, BC031750	Glipr2	GLI pathogenesis-related 2	ENSMUSG00000028480	1.65691	2.02871	0.168692	0.167045	0.371791	0.237405	-1.10737	0.941333	1.29396
17416506	NM_147221, XM_006502972, XM_006502973, XM_006502974, XM_006502975, XM_011240485, XM_011240486, AF486579, BC066157, AF220434	Glis1	GLIS family zinc finger 1	ENSMUSG00000034762	1.62723	1.78379	0.12278	0.123611	0.156565	0.174225	-0.635429	0.815576	1.11463
17264342	NM_175681, XM_006534561, XM_006534562, AY605231, BC044746	Glp2r	glucagon-like peptide 2 receptor	ENSMUSG00000049928	1.0997	1.23879	0.103051	0.102846	0.139087	0.145591	-0.675519	0.830294	1.10121
17442780	NM_177005, XM_006504309, XM_006504310, XM_006504311, XM_006504312, XM_011240843, XR_377057	Glt1d1	glycosyltransferase 1 domain containing 1	ENSMUSG00000049971	1.0188	1.66935	0.14394	0.144251	0.65055	0.203782	-2.25736	0.999295	1.56977
17406423	NM_177130, XM_011240083, BC051528, BC119772, BC121823	Glt28d2	glycosyltransferase 28 domain containing 2	ENSMUSG00000031286	1.12178	1.29168	0.128333	0.127898	0.169893	0.181183	-0.663044	0.825797	1.12497
17530623	NM_001039586, NM_174846, XM_006511715, XM_011242879, XM_011242880, BC025834, BC025935, BC030732, BC033063, BC036136	Glyctk	glycerate kinase	ENSMUSG00000020258	1.32437	1.58309	0.138567	0.137154	0.258717	0.194967	-0.938316	0.907742	1.19641
17509809	NR_038043, NR_038044, AK129029	Gm10033	predicted gene 10033	ENSMUSG00000110444	0.879521	1.15877	0.146593	0.146417	0.279251	0.207189	-0.953042	0.91114	1.21356
17316820	NR_046064	Gm10373	predicted gene 10373	ENSMUSG00000072592	0.346424	0.584933	0.0787236	0.0787389	0.238509	0.111343	-1.5147	0.983908	1.17977
17296912	XM_011244811, XM_011244812, XM_011244813	Gm10410	predicted gene 10410	ENSMUSG00000096218	0.293841	0.678692	0.14701	0.147391	0.384851	0.208173	-1.30723	0.96775	1.30572
17276583	NR_028520	Gm10451	predicted gene 10451	ENSMUSG00000073000	1.24656	1.46997	0.126177	0.125982	0.22341	0.178304	-0.885989	0.894893	1.16749
17261173	NR_033491	Gm10466	predicted gene 10466	ENSMUSG00000073103	1.14559	1.38089	0.153469	0.153642	0.235292	0.21716	-0.766149	0.860706	1.17715
17411014	NR_033542	Gm10636	predicted gene 10636	ENSMUSG00000105602	0.614905	0.759646	0.0993227	0.0997326	0.144741	0.140754	-0.727137	0.848102	1.10553
17326954	NR_033476	Gm10789	predicted gene 10789	NA	0.529721	0.773411	0.147417	0.146971	0.24369	0.208164	-0.827786	0.879133	1.18402
17366988	XR_865972, XR_885597	Gm10851	predicted gene 10851	NA	1.06811	1.36496	0.126797	0.126055	0.296848	0.178794	-1.17399	0.951571	1.22846
17426233	XR_390638, XR_401673	Gm11211	predicted gene 11211	NA	1.0596	1.31534	0.136154	0.134951	0.255744	0.191702	-0.943332	0.90891	1.19395
17426886	NR_045450	Gm11413	predicted gene 11413	ENSMUSG00000086321	0.824394	1.08299	0.135492	0.135773	0.258596	0.191813	-0.953296	0.911197	1.19631
17266792	NR_126067, NR_126068	Gm11423	predicted gene 11423	ENSMUSG00000085175	1.39883	1.61891	0.113252	0.112081	0.22008	0.159337	-0.976673	0.916395	1.1648
17255348	XR_388970, XR_393490, XR_862349, XR_862350, XR_862351, XR_862352, XR_880155, XR_880156, XR_880157, XR_880158	Gm11513	predicted gene 11513	NA	1.09337	1.37958	0.099863	0.099753	0.286211	0.14115	-1.43381	0.978705	1.21943
17268328	NR_033524	Gm11529	predicted gene 11529	NA	1.10043	1.27464	0.139271	0.139727	0.174215	0.197282	-0.624427	0.811402	1.12835
17268088	XM_006542890, XM_011238057, XM_011249373, XM_975056, XM_006534610, XM_006542892	Gm11543	predicted gene 11543	NA	0.115082	0.380794	0.132924	0.135131	0.265712	0.18955	-0.991225	0.919513	1.20223
17269156	NM_001099346	Gm11937	predicted gene 11937	ENSMUSG00000058725	2.43039	2.94718	0.264138	0.262651	0.516786	0.372498	-0.981006	0.917333	1.43076
17269153	NM_001127354	Gm11938	predicted gene 11938	ENSMUSG00000057674	0.580094	0.879413	0.189784	0.188749	0.299319	0.267664	-0.790732	0.868273	1.23056
17260460	NR_046025	Gm11981	predicted gene 11981	ENSMUSG00000086808	0.959233	1.17209	0.125941	0.125376	0.212858	0.177708	-0.846968	0.884501	1.15898
17247215	NM_001037928	Gm11992	predicted gene 11992	ENSMUSG00000040978	1.36142	1.57296	0.129414	0.129285	0.211534	0.182927	-0.817684	0.876237	1.15792
17260625	XR_381044, XR_393805	Gm11999	predicted gene 11999	NA	1.1354	1.46983	0.198938	0.198762	0.334437	0.281217	-0.840926	0.882829	1.26088
17247882	XR_381116, XR_865287	Gm12069	predicted gene 12069	ENSMUSG00000086439	2.23172	2.38243	0.123278	0.123314	0.150713	0.174367	-0.611183	0.8063	1.11012
17247924	NR_002890	Gm12070	glyceraldehyde-3-phosphate dehydrogenase pseudogene	NA	0.541269	0.740974	0.11251	0.111563	0.199705	0.158444	-0.891245	0.896239	1.14846
17261455	NR_130637	Gm12108	predicted gene 12108	ENSMUSG00000086386	1.04336	1.21899	0.118241	0.118145	0.175624	0.16715	-0.742956	0.853301	1.12945
17249851	NR_028480	Gm12238	predicted gene 12238	ENSMUSG00000087342	1.83356	2.03524	0.135151	0.135576	0.201681	0.191433	-0.744959	0.853951	1.15004
17264180	NR_040280	Gm12295	predicted gene 12295	ENSMUSG00000085162	0.918715	1.11689	0.131498	0.130664	0.198175	0.185377	-0.755922	0.857473	1.14725
17265379	XR_388795, XR_388796, XR_390239, XR_390240, XR_394122, XR_394123	Gm12320	predicted gene 12320	NA	1.52499	1.70677	0.150106	0.150349	0.181776	0.212454	-0.605002	0.803891	1.13428
17266182	XR_388859, XR_394193, XR_867877, XR_867878, XR_867879, XR_880023, XR_880024, XR_880025	Gm12343	predicted gene 12343	NA	1.16365	1.32897	0.136116	0.135386	0.165322	0.191981	-0.608916	0.805419	1.12142
17412705	XR_106441, XR_401533	Gm12371	predicted gene 12371	NA	0.565292	0.822644	0.117708	0.117215	0.257352	0.166116	-1.09547	0.939337	1.19528
17413526	NR_040414	Gm12504	prothymosin alpha pseudogene	ENSMUSG00000084274	0.796789	0.976575	0.136094	0.135319	0.179785	0.191918	-0.662404	0.825564	1.13272
17414321	XR_390584, XR_390585, XR_401642, XR_881290, XR_887568, XR_401643, XR_887569	Gm12506	predicted gene 12506	NA	0.90231	1.1699	0.128137	0.127171	0.26759	0.180531	-1.0481	0.930861	1.2038
17414318	XR_881291	Gm12511	predicted gene 12511	NA	0.818178	0.984243	0.0923555	0.0926733	0.166064	0.130835	-0.897504	0.897826	1.12199
17425408	XR_390587, XR_390588, XR_401645, XR_401646, XR_881292, XR_881293, XR_881294, XR_887570, XR_887571, XR_887572	Gm12519	predicted gene 12519	NA	0.931455	1.25335	0.128281	0.127224	0.321891	0.180671	-1.25982	0.962597	1.24997
17397111	XR_376289, XR_376291, XR_389690, XR_389691, XR_400768, XR_880774, XR_880775, XR_880776, XR_886706	Gm12532	predicted gene 12532	NA	0.806071	1.01168	0.119338	0.119512	0.205608	0.168893	-0.860822	0.888271	1.15317
17249277	XM_006534591, XM_006542951, XM_011239320, XM_011239328, XM_011239330, XM_011239334, XM_011249338, XM_011249339, XM_011249340, XM_011249341	Gm12569	predicted gene 12569	NA	0.870551	1.06757	0.125347	0.125274	0.197024	0.177215	-0.786146	0.866883	1.14633
17427141	XR_390707, XR_401754, AF032969, AF032968	Gm12606	predicted gene 12606	NA	1.41302	1.78287	0.154417	0.15534	0.369844	0.219032	-1.19398	0.954346	1.29221
17427160	NR_033610	Gm12633	zinc finger protein 352 pseudogene	ENSMUSG00000080756	0.926467	1.1347	0.158324	0.158306	0.208229	0.223891	-0.657642	0.823827	1.15527
17489642	XR_881947	Gm12762	predicted gene 12762	NA	1.8105	2.02537	0.177416	0.177128	0.214878	0.2507	-0.606069	0.804308	1.16061
17476705	XR_391247, XR_403986	Gm12781	predicted gene 12781	NA	1.19516	1.47037	0.124929	0.124841	0.275217	0.176614	-1.10188	0.940419	1.21018
17419648	XR_881488, XR_881489, XR_881490, XR_402095, XR_402096, XR_887998	Gm12974	predicted gene 12974	NA	1.25398	1.6469	0.189239	0.189634	0.392922	0.267903	-1.03708	0.928765	1.31305
17420866	NR_045944	Gm13032	predicted gene 13032	ENSMUSG00000085918	1.28362	1.63045	0.173926	0.17533	0.346826	0.246963	-0.993033	0.919894	1.27176
17421394	NR_030771	Gm13034	SWI/SNF related, matrix associated, actin dependent regulator of chromatin, subfamily a, member 5 pseudogene	NA	0.546418	0.857764	0.174553	0.175799	0.311346	0.247738	-0.888659	0.895579	1.24086
17422006	NM_001308446	Gm13090	predicted gene 13090	ENSMUSG00000078491	1.51375	2.12242	0.152836	0.153307	0.608674	0.216476	-1.9882	0.997536	1.52486
17422398	XR_391021, XR_391022, XR_391023, XR_391024, XR_391025, XR_391026, XR_391027, XR_881626, XR_881627, XR_881628, XR_881629, XR_881630, XR_881631, XR_881632, XR_881633, XR_402260, XR_402261, XR_402262, XR_402263, XR_402264, XR_402265, XR_888176, XR_888177, XR_888178, XR_888179, XR_888180, XR_888181, XR_888182, XR_888183	Gm13111	predicted gene 13111	ENSMUSG00000085069	1.41396	1.63288	0.0949001	0.0947705	0.218916	0.134117	-1.15419	0.948689	1.16386
17381280	XR_865937, XR_865938, XR_885564, XR_885565	Gm13179	predicted gene 13179	NA	1.37139	1.66404	0.126103	0.125299	0.292649	0.177769	-1.16406	0.950142	1.22489
17431022	XR_390815	Gm13257	predicted gene 13257	NA	1.23881	1.39053	0.102907	0.103858	0.151724	0.146207	-0.73379	0.850303	1.1109
17415296	NM_001085531	Gm13283	predicted gene 13283	ENSMUSG00000100505	1.52736	1.75936	0.159672	0.156275	0.231997	0.223421	-0.73425	0.850455	1.17446
17367436	NR_002688	Gm13363	predicted gene 13363	NA	2.4344	3.45819	0.356131	0.354993	1.02379	0.502842	-1.43967	0.979125	2.03325
17367440	NR_033225	Gm13375	predicted gene 13375	NA	1.95693	2.4586	0.170343	0.169891	0.501667	0.240582	-1.47447	0.981475	1.41585
17456931	XR_377395, XR_377396, XR_403231, XR_403232	Gm13782	predicted gene 13782	NA	1.49041	1.69277	0.145864	0.145124	0.202359	0.20576	-0.695418	0.837312	1.15058
17391510	XM_001004454, XM_006500514, XM_006543687, XM_006543688	Gm14025	predicted gene 14025	ENSMUSG00000079051	0.901772	1.23047	0.137191	0.136917	0.328699	0.193824	-1.19916	0.955044	1.25588
17391518	XM_001004454, XM_006500514, XM_006543687, XM_006543688	Gm14025	predicted gene 14025	ENSMUSG00000079051	1.40352	1.66669	0.139668	0.139304	0.263171	0.197263	-0.943357	0.908916	1.20011
17374683	XR_866663, XR_866665, XR_374926, XR_400155, XR_866664, XR_866666, XR_866667, XR_886103	Gm14089	predicted gene 14089	NA	1.56263	1.75617	0.102911	0.10318	0.193535	0.145728	-0.939077	0.90792	1.14356
17377454	NM_001142410	Gm14124	predicted gene 14124	ENSMUSG00000079008	0.277557	0.444839	0.138477	0.139654	0.167283	0.19667	-0.601448	0.802497	1.12294
17380096	XR_375342, XR_375343, XR_400564, XR_400565	Gm14273	predicted gene 14273	ENSMUSG00000085905	1.44785	1.61717	0.116132	0.115809	0.169318	0.164007	-0.730003	0.849053	1.12453
17379949	XR_375271, XR_400497, XR_867003, XR_886443	Gm14321	predicted gene 14321	NA	1.50928	1.77103	0.15196	0.151714	0.261751	0.21473	-0.861946	0.888573	1.19893
17299250	NR_037981	Gm15217	predicted gene 15217	ENSMUSG00000079261	1.07633	1.25204	0.111235	0.111415	0.175708	0.157437	-0.789169	0.8678	1.12952
17499748	NM_001177486	Gm15293	predicted gene 15293	ENSMUSG00000079116	1.92004	3.22311	0.319619	0.315087	1.30308	0.448817	-2.05298	0.998154	2.46754
17289851	NR_130345	Gm15326	predicted gene 15326	ENSMUSG00000086111	0.999107	1.21685	0.127484	0.126231	0.217743	0.179406	-0.858204	0.887566	1.16291
17507532	XR_863129, XR_870153	Gm15351	predicted gene 15351	NA	1.13001	1.48614	0.159079	0.158607	0.356134	0.224638	-1.12102	0.943558	1.27999
17335142	XR_385499, XR_390106, XR_397378	Gm15420	predicted gene 15420	ENSMUSG00000087387	2.04177	2.41046	0.185642	0.184692	0.368692	0.261866	-0.995565	0.920426	1.29118
17230227	XR_373732, XR_373733, XR_399138, XR_399139, XR_865756, XR_865757, XR_865758, XR_865760, XR_865761, XR_865762, XR_885165, XR_885166, XR_885168, XR_885169, XR_885170, XR_865759, XR_885167	Gm15423	predicted gene 15423	NA	1.3103	1.52438	0.11071	0.110569	0.214075	0.156468	-0.967447	0.914372	1.15996
17408067	NR_040409	Gm15441	predicted gene 15441	ENSMUSG00000074398	1.32266	1.50506	0.136415	0.135632	0.182401	0.192367	-0.670472	0.828484	1.13477
17228652	XR_373632, XR_373633, XR_373634, XR_398998, XR_398999, XR_399000	Gm15486	predicted gene 15486	NA	1.61964	1.90034	0.130133	0.130709	0.280702	0.184444	-1.07613	0.93598	1.21479
17313955	XR_384308, XR_384309	Gm15569	predicted gene 15569	ENSMUSG00000086424	2.00419	2.24131	0.16279	0.164372	0.237116	0.231341	-0.724757	0.847309	1.17863
17468138	XR_377786, XR_403485, XR_861834, XR_869201	Gm15624	predicted gene 15624	NA	1.40692	1.60525	0.12461	0.123676	0.198329	0.175566	-0.798784	0.870688	1.14737
17320140	XR_875535	Gm15722	predicted gene 15722	NA	1.39772	1.58125	0.100348	0.0998063	0.183523	0.141531	-0.916905	0.902633	1.13565
17440745	XR_387582, XR_402829	Gm15736	predicted gene 15736	NA	1.44785	1.69427	0.150495	0.149662	0.246415	0.212244	-0.82095	0.877179	1.18626
17250221	XR_388692, XR_388693, XR_866313, XR_866314	Gm15755	predicted gene 15755	NA	0.867361	1.04045	0.106904	0.106239	0.173088	0.150716	-0.812069	0.874606	1.12747
17450968	NR_040430, NR_040431	Gm15787	predicted gene 15787	ENSMUSG00000086247	1.0223	1.19594	0.115479	0.115844	0.173635	0.16357	-0.750615	0.855775	1.1279
17508125	NM_001282148	Gm15816	predicted gene 15816	NA	1.74469	2.03471	0.184498	0.184278	0.290026	0.260764	-0.786456	0.866978	1.22266
17449060	XR_880409, XR_888492	Gm15831	predicted gene 15831	NA	1.07104	1.26926	0.149108	0.148813	0.198225	0.210662	-0.665361	0.826638	1.14729
17505641	XR_863608, XR_879194	Gm15894	predicted gene 15894	NA	1.11565	1.30701	0.0951098	0.0955416	0.19136	0.134811	-1.00371	0.922119	1.14184
17237694	NR_038023	Gm15910	predicted gene 15910	ENSMUSG00000087480	1.04763	1.33453	0.14787	0.147732	0.286906	0.209022	-0.970582	0.915063	1.22002
17311138	XR_875174, XR_880983	Gm15942	predicted gene 15942	NA	0.693673	0.913527	0.112917	0.114154	0.219854	0.160566	-0.968201	0.914538	1.16462
17396928	XR_389684, XR_389685, XR_389686, XR_400765, XR_880768, XR_880769, XR_880770, XR_886698, XR_886699, XR_886702, XR_886700, XR_886701	Gm15952	predicted gene 15952	NA	0.952335	1.2111	0.161428	0.16175	0.258763	0.228522	-0.800683	0.871254	1.19645
17210883	XR_373197, XR_398542	Gm16041	predicted gene 16041	NA	0.650184	0.838316	0.132449	0.132428	0.188131	0.187296	-0.71026	0.842421	1.13929
17365508	XR_386772, XR_398442	Gm16068	predicted gene 16068	NA	0.429136	0.666369	0.128609	0.130081	0.237234	0.182924	-0.917043	0.902666	1.17873
17283855	XR_381902, XR_381903, XR_871181, XR_871182	Gm16086	predicted gene 16086	NA	1.1257	1.29375	0.11333	0.113336	0.16805	0.160277	-0.7414	0.852795	1.12354
17241549	XR_380485, XR_380486, XR_392942, XR_392943	Gm16143	predicted gene 16143	NA	0.992505	1.17796	0.110572	0.111084	0.185451	0.156735	-0.836659	0.881638	1.13717
17502007	XM_006509813, XM_006509814, XM_006509815, XM_006509816, XM_006544339, XM_006544340, XM_006544341, XM_006544342	Gm16486	predicted gene 16486	ENSMUSG00000110622, ENSMUSG00000111607	1.34455	1.72877	0.144261	0.143907	0.384222	0.203765	-1.33333	0.970326	1.30516
17466574	XR_403333, XR_861706, XR_869044, XR_869045	Gm16630	predicted gene, 16630	ENSMUSG00000107875	1.33073	1.5592	0.151353	0.152354	0.228477	0.214754	-0.752288	0.856312	1.1716
17400275	NR_108026	Gm16740	predicted gene, 16740	ENSMUSG00000097167	0.993502	1.29333	0.147335	0.147805	0.299827	0.208696	-1.01588	0.924595	1.231
17233338	NR_038016	Gm16998	predicted gene, 16998	ENSMUSG00000097069	0.909639	1.12246	0.0695592	0.0696972	0.212818	0.0984692	-1.52824	0.984662	1.15895
17241027	XR_380464, XR_380465, XR_380466, XR_392920, XR_392921, XR_392922	Gm17059	predicted gene 17059	NA	0.965799	1.31854	0.167961	0.167245	0.35274	0.237027	-1.05231	0.931649	1.27698
17382092	XR_865995, XR_865996, XR_865997, XR_865998, XR_865999, XR_866000, XR_866001, XR_885622, XR_885623, XR_885620, XR_885621	Gm17171	predicted gene 17171	NA	1.29485	1.52069	0.167892	0.167805	0.225837	0.237373	-0.672742	0.829299	1.16946
17319106	XR_384242, XR_882665	Gm17753	predicted gene, 17753	NA	0.822801	1.41372	0.145674	0.14578	0.590915	0.206089	-2.02747	0.99793	1.5062
17350801	XR_386257, XR_397985, XR_877456, XR_877457, XR_884134, XR_884135	Gm19500	predicted gene, 19500	NA	0.667714	0.838674	0.123215	0.123493	0.17096	0.174449	-0.692965	0.836457	1.12581
17506694	XR_106135, XR_388156, XR_405361, XR_405362	Gm19600	predicted gene, 19600	NA	1.28289	1.57882	0.106801	0.108252	0.295929	0.152069	-1.37604	0.974174	1.22768
17221765	XR_104541, XR_373277, XR_398586	Gm19673	predicted gene, 19673	NA	1.20917	1.44869	0.137281	0.137116	0.239517	0.194028	-0.872884	0.891481	1.1806
17489962	XM_001471962, XM_006541325	Gm1988	predicted gene 1988	ENSMUSG00000060565	0.458731	0.738785	0.152961	0.152723	0.280054	0.216151	-0.916155	0.90245	1.21424
17275589	NR_045048	Gm19990	predicted gene, 19990	ENSMUSG00000112164	0.946476	1.21817	0.134971	0.133475	0.27169	0.189822	-1.01207	0.923826	1.20722
17280339	NR_045052	Gm20187	predicted gene, 20187	ENSMUSG00000094002	0.800465	0.968665	0.0909665	0.0914349	0.1682	0.128978	-0.92214	0.903901	1.12366
17346276	NR_130128	Gm20219	predicted gene, 20219	ENSMUSG00000110218	2.01671	2.47536	0.258134	0.257915	0.458654	0.364901	-0.88878	0.89561	1.37426
17355460	XR_386347, XR_386348, XR_398088, XR_398089, XR_877551, XR_877552, XR_877553, XR_877554, XR_877555, XR_877556, XR_877557, XR_877558, XR_877559, XR_884216, XR_884217, XR_884218, XR_884219, XR_884220, AB904933, AB904934	Gm20544	predicted gene 20544	NA	1.80453	2.60228	0.238442	0.238202	0.797751	0.337038	-1.67369	0.991032	1.73839
17513695	NR_015497	Gm20735	predicted gene, 20735	ENSMUSG00000110656	1.28686	1.45883	0.144323	0.144323	0.171968	0.204103	-0.595777	0.800261	1.12659
17547141	FJ386435, FJ386436, XM_011251067, XM_011251068, XM_011251030, XM_011251132, XM_011251133	Gm20994	predicted gene, 20994	NA	1.30184	1.59947	0.15061	0.150648	0.297634	0.213021	-0.98797	0.918823	1.22913
17547107	FJ386435, FJ386436, XM_011251067, XM_011251068, XM_006541592, XM_006541640, XM_011247725, XM_011247726, XM_011247727, XM_011247728, XM_011251030, XM_006541585, XM_011238175, XM_011238295, XM_011247723, XM_011251132, XM_011251133	Gm20994	predicted gene, 20994	NA	1.3467	1.56542	0.0992673	0.0989283	0.218723	0.140146	-1.10357	0.940701	1.1637
17547138	FJ386435, FJ386436, XM_011251067, XM_011251068, XM_006541592, XM_006541640, XM_011247725, XM_011247726, XM_011247727, XM_011247728, XM_011251030, XM_006541585, XM_011238175, XM_011238295, XM_011247723, XM_011251132, XM_011251133	Gm20994	predicted gene, 20994	NA	1.3467	1.56542	0.0992673	0.0989283	0.218723	0.140146	-1.10357	0.940701	1.1637
17547200	FJ386435, FJ386436, XM_011251067, XM_011251068, XM_006541592, XM_006541640, XM_011247725, XM_011247726, XM_011247727, XM_011247728, XM_011251030, XM_006541585, XM_011238175, XM_011238295, XM_011247723, XM_011251132, XM_011251133	Gm20994	predicted gene, 20994	NA	1.3467	1.56542	0.0992673	0.0989283	0.218723	0.140146	-1.10357	0.940701	1.1637
17547208	FJ386435, FJ386436, XM_011251067, XM_011251068, XM_006541592, XM_006541640, XM_011247725, XM_011247726, XM_011247727, XM_011247728, XM_011251030, XM_006541585, XM_011238175, XM_011238295, XM_011247723, XM_011251132, XM_011251133	Gm20994	predicted gene, 20994	NA	1.3467	1.56542	0.0992673	0.0989283	0.218723	0.140146	-1.10357	0.940701	1.1637
17547335	XM_011251067, XM_011251068, XM_006541592, XM_006541640, XM_011247725, XM_011247726, XM_011247727, XM_011247728, XM_011251030, XM_006541585, XM_011238175, XM_011238295, XM_011247723, FJ386435, XM_011251132, XM_011251133	Gm20994	predicted gene, 20994	NA	1.3467	1.56542	0.0992673	0.0989283	0.218723	0.140146	-1.10357	0.940701	1.1637
17547211	FJ386435, XM_011251067, XM_011251068, XM_006541592, XM_006541640, XM_011247725, XM_011247726, XM_011247727, XM_011247728, XM_011251030, XM_006541585, XM_011238175, XM_011238295, XM_011247723, XM_011251132, XM_011251133	Gm20994	predicted gene, 20994	NA	1.3467	1.56542	0.0992673	0.0989283	0.218723	0.140146	-1.10357	0.940701	1.1637
17547217	FJ386435, XM_011251067, XM_011251068, XM_006541592, XM_006541640, XM_011247725, XM_011247726, XM_011247727, XM_011247728, XM_011251030, XM_006541585, XM_011238175, XM_011238295, XM_011247723, XM_011251132, XM_011251133	Gm20994	predicted gene, 20994	NA	1.3467	1.56542	0.0992673	0.0989283	0.218723	0.140146	-1.10357	0.940701	1.1637
17547324	XM_011251067, XM_011251068, XM_006541592, XM_006541640, XM_011247725, XM_011247726, XM_011247727, XM_011247728, XM_011251030, XM_006541585, XM_011238175, XM_011238295, XM_011247723, FJ386435, XM_011251132, XM_011251133	Gm20994	predicted gene, 20994	NA	1.3467	1.56542	0.0992673	0.0989283	0.218723	0.140146	-1.10357	0.940701	1.1637
17547312	FJ386435, XM_011251067, XM_011251068, XM_006541592, XM_006541640, XM_011247725, XM_011247726, XM_011247727, XM_011247728, XM_011251030, XM_006541585, XM_011238175, XM_011238295, XM_011247723, XM_011251132, XM_011251133	Gm20994	predicted gene, 20994	NA	1.3467	1.56542	0.0992673	0.0989283	0.218723	0.140146	-1.10357	0.940701	1.1637
17546544	FJ386435, XM_011251067, XM_011251068, XM_006541592, XM_006541640, XM_011247725, XM_011247726, XM_011247727, XM_011247728, XM_011251030, XM_006541585, XM_011238175, XM_011238295, XM_011247723, XM_011251132, XM_011251133	Gm20994	predicted gene, 20994	NA	1.3467	1.56542	0.0992673	0.0989283	0.218723	0.140146	-1.10357	0.940701	1.1637
17546532	FJ386435, XM_011251067, XM_011251068, XM_006541592, XM_006541640, XM_011247725, XM_011247726, XM_011247727, XM_011247728, XM_011251030, XM_006541585, XM_011238175, XM_011238295, XM_011247723, XM_011251132, XM_011251133	Gm20994	predicted gene, 20994	NA	1.3467	1.56542	0.0992673	0.0989283	0.218723	0.140146	-1.10357	0.940701	1.1637
17546547	FJ386435, XM_011251067, XM_011251068, XM_006541592, XM_006541640, XM_011247725, XM_011247726, XM_011247727, XM_011247728, XM_011251030, XM_006541585, XM_011238175, XM_011238295, XM_011247723, XM_011251132, XM_011251133	Gm20994	predicted gene, 20994	NA	1.3467	1.56542	0.0992673	0.0989283	0.218723	0.140146	-1.10357	0.940701	1.1637
17546535	FJ386435, XM_011251067, XM_011251068, XM_006541592, XM_006541640, XM_011247725, XM_011247726, XM_011247727, XM_011247728, XM_011251030, XM_006541585, XM_011238175, XM_011238295, XM_011247723, XM_011251132, XM_011251133	Gm20994	predicted gene, 20994	NA	1.3467	1.56542	0.0992673	0.0989283	0.218723	0.140146	-1.10357	0.940701	1.1637
17546611	XM_011251067, XM_011251068, XM_006541592, XM_006541640, XM_011247725, XM_011247726, XM_011247727, XM_011247728, XM_011251030, XM_006541585, XM_011238175, XM_011238295, XM_011247723, FJ386435, XM_011251132, XM_011251133	Gm20994	predicted gene, 20994	NA	1.3467	1.56542	0.0992673	0.0989283	0.218723	0.140146	-1.10357	0.940701	1.1637
17546553	XM_011251067, XM_011251068, XM_006541592, XM_006541640, XM_011247725, XM_011247726, XM_011247727, XM_011247728, XM_011251030, XM_006541585, XM_011238175, XM_011238295, XM_011247723, FJ386435, XM_011251132, XM_011251133	Gm20994	predicted gene, 20994	NA	1.3467	1.56542	0.0992673	0.0989283	0.218723	0.140146	-1.10357	0.940701	1.1637
17547127	FJ386435, FJ386436, XM_011251067, XM_011251068, XM_006541592, XM_006541640, XM_011247725, XM_011247726, XM_011247727, XM_011247728, XM_011251030, XM_006541585, XM_011238175, XM_011238295, XM_011247723, XM_011251132, XM_011251133	Gm20994	predicted gene, 20994	NA	1.3467	1.56542	0.0992673	0.0989283	0.218723	0.140146	-1.10357	0.940701	1.1637
17547101	FJ386435, FJ386436, XM_011251067, XM_011251068, XM_011247725, XM_011247726, XM_011247727, XM_011247728, XM_011251030, XM_006541592, XM_006541640, XM_011251132, XM_011251133	Gm20994	predicted gene, 20994	NA	1.32955	1.4877	0.116446	0.116321	0.158148	0.164591	-0.679428	0.831688	1.11585
17479188	NR_102375, DQ689036, DQ706519, DQ540495	Gm21269	predicted gene, 21269	NA	1.45385	1.64767	0.132793	0.13282	0.193821	0.187817	-0.72971	0.848956	1.14379
17355665	NR_028424	Gm2176	glucosamine-6-phosphate deaminase 1 pseudogene	NA	1.32513	1.47172	0.122356	0.12264	0.146593	0.173239	-0.598347	0.801277	1.10695
17357211	NR_015538	Gm2518	interferon induced transmembrane protein 2 pseudogene	NA	1.25664	1.43194	0.138016	0.137804	0.175294	0.195035	-0.635535	0.815616	1.12919
17277749	XR_381806, XR_864908, XR_864909, XR_864910, XR_872906, XR_872907, XR_872908, XR_872909	Gm26512	predicted gene, 26512	NA	0.941938	1.09711	0.116328	0.115837	0.155175	0.164166	-0.66838	0.82773	1.11356
17343057	XR_385514, XR_385515, XR_397385, XR_397386, XR_397387, XR_876723, XR_876724, XR_876725, XR_883474, XR_883475	Gm26885	predicted gene, 26885	NA	0.764057	0.951456	0.121992	0.121517	0.187399	0.172187	-0.769574	0.861778	1.13871
17475731	XR_881914, XR_881915, XR_862409	Gm26891	predicted gene, 26891	NA	1.13995	1.37912	0.147698	0.14776	0.239175	0.208921	-0.809505	0.873857	1.18032
17221119	XR_373199, XR_373200, XR_373201, XR_373202, XR_398545, XR_865172, XR_865174, XR_865175, XR_865176, XR_865177, XR_884583, XR_884584, XR_884585	Gm26901	predicted gene, 26901	NA	0.743925	0.945201	0.137544	0.139268	0.201276	0.195739	-0.72711	0.848093	1.14971
17296565	XM_001475283	Gm2888	predicted gene 2888	ENSMUSG00000090487	0.409322	0.612479	0.122746	0.123564	0.203157	0.174169	-0.824799	0.878282	1.15122
17517270	XM_011242645, XM_006544418	Gm29692	predicted gene, 29692	NA	0.960234	1.43556	0.193973	0.194371	0.475324	0.274601	-1.22397	0.958271	1.39023
17340570	XM_006523269, XM_006523270, XM_006523271, XM_006523272, XM_006523273, XM_011246183	Gm29721	predicted gene, 29721	ENSMUSG00000041831	1.50339	1.75245	0.18477	0.18382	0.249066	0.260633	-0.675724	0.830367	1.18844
17356191	XR_388288, XR_388289, XR_398193, XR_398194, XR_406790, XR_406791, XR_879465, XR_882628, XR_884295	Gm30082	predicted gene, 30082	NA	0.889317	1.076	0.0977904	0.0987467	0.186683	0.138974	-0.949849	0.910411	1.13814
17419038	XR_376684, XR_376685, XR_402055, XR_402056	Gm34305	predicted gene, 34305	NA	0.830064	1.0172	0.0947631	0.0945692	0.187132	0.133878	-0.988377	0.91891	1.1385
17280259	XM_011243954, XM_011243962, XM_011243960	Gm40864	predicted gene, 40864	NA	2.40575	3.08012	0.174752	0.173549	0.674368	0.246287	-1.93616	0.996911	1.5959
17280285	XM_011243960, XM_011243962, XM_011243954	Gm40864	predicted gene, 40864	NA	2.58573	2.99606	0.164623	0.163238	0.410334	0.231834	-1.25154	0.961632	1.32899
17257848	NR_040680	Gm45916	predicted gene, 45916	NA	1.86028	2.16232	0.216907	0.217059	0.302044	0.30686	-0.696007	0.837517	1.23289
17550374	NR_131206, AB010885	Gm45924	predicted gene, 45924	NA	0.881302	1.14446	0.108171	0.108946	0.263162	0.153525	-1.21207	0.956747	1.20011
17229348	NM_001164306, XM_006496785, XM_006496786, XM_006496787, XM_006496788	Gm4846	predicted gene 4846	ENSMUSG00000086056	0.385094	0.58352	0.126752	0.126684	0.198427	0.179206	-0.782945	0.865907	1.14745
17502750	NR_045822, NR_045823	Gm4890	predicted gene 4890	NA	0.501069	0.75797	0.142341	0.143024	0.256901	0.201784	-0.900252	0.898517	1.19491
17243955	NM_001037166	Gm4925	predicted gene 4925	NA	1.32621	1.5099	0.126353	0.127173	0.183692	0.179271	-0.724544	0.847238	1.13579
17262136	NR_028066	Gm4926	T-cell immunoglobulin and mucin domain containing 2 pseudogene	ENSMUSG00000086909	0.722589	1.03946	0.156768	0.15766	0.316871	0.222335	-1.00776	0.922949	1.24563
17282958	NR_003647	Gm5039	eukaryotic translation initiation factor 1A pseudogene	NA	0.389596	0.653786	0.149747	0.150197	0.264191	0.212093	-0.880799	0.893551	1.20096
17350425	NR_033454	Gm5095	predicted gene 5095	NA	0.636395	0.939966	0.116698	0.117155	0.303571	0.165359	-1.29812	0.966808	1.2342
17244858	NM_203660	Gm5136	predicted gene 5136	ENSMUSG00000112039	0.64958	0.867118	0.137787	0.138248	0.217538	0.195187	-0.788079	0.86747	1.16275
17321921	NM_001003670	Gm5414	predicted gene 5414	ENSMUSG00000064232	0.762838	0.904045	0.110359	0.109588	0.141207	0.155527	-0.642	0.818041	1.10283
17321918	NR_002868	Gm5476	type II keratin Kb17P pseudogene	NA	1.41627	1.85277	0.27976	0.278702	0.436497	0.394893	-0.781605	0.865497	1.35331
17392370	NM_001033778, XM_011239684	Gm5535	predicted gene 5535	ENSMUSG00000074758	1.14997	1.46008	0.167962	0.166586	0.310108	0.236563	-0.926936	0.905052	1.2398
17516997	NM_001004191, BC011344	Gm5617	predicted gene 5617	ENSMUSG00000042293	1.94595	2.30925	0.140362	0.140678	0.3633	0.198725	-1.2927	0.966237	1.28636
17520881	NR_033301	Gm5627	predicted gene 5627	ENSMUSG00000093812	1.50181	1.70122	0.137867	0.137611	0.199415	0.194792	-0.723888	0.847019	1.14823
17511293	NM_001195531	Gm5741	predicted gene 5741	ENSMUSG00000095845	1.06237	1.21801	0.123106	0.123998	0.15564	0.17473	-0.629853	0.813467	1.11392
17275401	XM_011244243	Gm5785	predicted gene 5785	NA	1.29634	1.5241	0.176392	0.176984	0.227764	0.249875	-0.644537	0.818987	1.17102
17540612	NM_001100444	Gm5934	predicted gene 5934	ENSMUSG00000084063	0.949373	1.27034	0.169506	0.172091	0.320966	0.241552	-0.939577	0.908037	1.24917
17352704	NR_045421, BC030050	Gm6277	predicted gene 6277	NA	1.25945	1.42311	0.125474	0.127348	0.163661	0.178777	-0.647321	0.820022	1.12013
17343141	NR_030688	Gm6402	ribosomal protein S17 pseudogene	NA	0.754979	1.08188	0.0947589	0.0940004	0.326899	0.133474	-1.73182	0.99284	1.25431
17539107	NR_040420	Gm6568	DnaJ (Hsp40) homolog, subfamily B, member 9 pseudogene	NA	0.734261	0.884053	0.109835	0.109995	0.149792	0.155443	-0.681398	0.832387	1.10941
17524967	NR_033622	Gm6607	40S ribosomal protein S20 pseudogene	NA	0.807314	1.17271	0.176509	0.176109	0.365393	0.249339	-1.03623	0.9286	1.28823
17540580	NR_033482	Gm6938	predicted gene 6938	ENSMUSG00000087586	0.803489	0.958678	0.091286	0.0917355	0.155189	0.129416	-0.847925	0.884765	1.11357
17333461	NM_001122977, XM_006524761, XM_006524763, XM_011246561, XM_011246562, XM_011246563, XM_011246564, XM_011246565	Gm7168	predicted gene 7168	ENSMUSG00000067941	0.85297	1.06882	0.17333	0.173291	0.21585	0.245098	-0.622727	0.810751	1.16139
17431206	NM_001080712, XM_006539111	Gm7534	predicted gene 7534	ENSMUSG00000073747	0.730789	0.903143	0.11209	0.112043	0.172354	0.158486	-0.768984	0.861594	1.1269
17438737	NM_001110779	Gm7714	predicted gene 7714	ENSMUSG00000090302	0.973799	1.19579	0.181435	0.18264	0.221988	0.257442	-0.609728	0.805735	1.16634
17447787	NR_028417	Gm7854	predicted gene 7854	ENSMUSG00000085720	1.4242	1.62309	0.128461	0.128202	0.198896	0.181488	-0.77493	0.863442	1.14782
17462057	XR_105012, XR_403672	Gm8203	predicted pseudogene 8203	NA	0.988104	1.43463	0.247167	0.24746	0.446528	0.349754	-0.902757	0.899144	1.36276
17427322	XR_376430, XR_401804	Gm830	predicted gene 830	NA	1.21641	1.4697	0.154029	0.15357	0.253289	0.217505	-0.82344	0.877893	1.19192
17292491	XM_006516991, XM_006543059	Gm8672	predicted gene 8672	NA	0.733438	1.09574	0.205217	0.20529	0.362302	0.290273	-0.88257	0.894011	1.28548
17463806	NM_001142734	Gm8994	predicted gene 8994	ENSMUSG00000094973	0.777404	1.06567	0.172254	0.172996	0.288267	0.24413	-0.834949	0.881158	1.22117
17242322	XM_006514349, XM_006542821	Gm9507	predicted gene 9507	NA	1.82277	2.43319	0.291547	0.291743	0.610424	0.412448	-1.04652	0.930564	1.52671
17530915	BC094226	Gm9917	predicted gene 9917	NA	1.3573	1.55071	0.144531	0.144425	0.193404	0.204322	-0.669321	0.828069	1.14346
17430777	NM_001122992, NM_020273, XM_006539078, XM_006539079, XM_006539080, XM_011250308, XM_011250309, AF210433, BC046983	Gmeb1	glucocorticoid modulatory element binding protein 1	ENSMUSG00000028901	1.75374	1.99827	0.134917	0.133867	0.244528	0.190061	-0.90975	0.90088	1.18471
17503884	NM_001113384, NM_010308, XM_011248311, XR_387733, BC051989, M36777, M36778	Gnao1	guanine nucleotide binding protein, alpha O	ENSMUSG00000031748	1.38108	1.65448	0.149239	0.148187	0.273406	0.210313	-0.919235	0.903199	1.20866
17234264	NM_010311, XM_006513235, XM_006513236, XM_006513237, BC014702	Gnaz	guanine nucleotide binding protein, alpha z subunit	ENSMUSG00000040009	1.27716	1.59845	0.141252	0.141083	0.321289	0.199641	-1.13797	0.946228	1.24945
17369747	NM_001080968, NM_133852, XM_006498490, XM_006498491, XM_006498492, XM_006498493, BC011407	Golga2	golgi autoantigen, golgin subfamily a, 2	ENSMUSG00000002546	1.88297	2.101	0.180912	0.180994	0.218031	0.255906	-0.60245	0.802891	1.16314
17266146	NM_016810, XM_006533731, AF079901, BC008542, BC051661	Gosr1	golgi SNAP receptor complex member 1	ENSMUSG00000010392	1.93092	2.14572	0.163186	0.16095	0.214802	0.229204	-0.662678	0.825664	1.16054
17365728	NM_008149, XM_006526692, XM_006526693, XM_006526694, XM_011247147, XR_877664, BC019201, M77003	Gpam	glycerol-3-phosphate acyltransferase, mitochondrial	ENSMUSG00000024978	1.66367	1.94519	0.154984	0.155425	0.28152	0.219492	-0.906932	0.900183	1.21547
17439622	NM_172715, XM_011249431, XM_011249432, XM_011249433, BC096769, BC138228, BC145669, XR_406549	Gpat3	glycerol-3-phosphate acyltransferase 3	ENSMUSG00000029314	1.61541	1.78867	0.133112	0.133388	0.17326	0.188444	-0.650131	0.821063	1.1276
17417437	NM_029868, XM_006503485, BC031428, BC066034	Gpbp1l1	GC-rich promoter binding protein 1-like 1	ENSMUSG00000034042	2.74593	3.24339	0.237579	0.237172	0.49746	0.3357	-1.04783	0.930811	1.41173
17302656	NM_001079844, NM_011821, XM_006518929, AF105268, BC023448	Gpc6	glypican 6	ENSMUSG00000058571	0.83345	1.13224	0.140193	0.139532	0.29879	0.197796	-1.06815	0.934554	1.23011
17314888	NM_010271, BC019391, J02655	Gpd1	glycerol-3-phosphate dehydrogenase 1 (soluble)	ENSMUSG00000023019	1.41095	1.64612	0.130056	0.129726	0.235166	0.183694	-0.905244	0.899764	1.17704
17419636	NM_001290742, NM_133884, BC018407	Gpn2	GPN-loop GTPase 2	ENSMUSG00000028848	2.05174	2.5722	0.19344	0.192731	0.520456	0.273065	-1.34773	0.971674	1.43441
17356153	NM_206973, XM_006531762, XM_006544898, BC099681	Gpr152	G protein-coupled receptor 152	ENSMUSG00000044724, ENSMUSG00000097905	0.887696	1.11664	0.120036	0.120324	0.228941	0.16996	-0.952492	0.911014	1.17197
17430962	NM_008154, BC138248, BC138250, D21062	Gpr3	G-protein coupled receptor 3	ENSMUSG00000049649	1.57159	1.86744	0.143542	0.143765	0.295848	0.203157	-1.02973	0.927339	1.22761
17228790	NM_001146330	Gpr52	G protein-coupled receptor 52	NA	1.00722	1.20796	0.112191	0.110714	0.200747	0.157621	-0.900573	0.898598	1.14929
17225134	NM_001033290, XM_006529459, XM_006529460, XM_006529462, XM_006529463, XM_011247985, XM_011247986, BC115579, BC115578	Gpr55	G protein-coupled receptor 55	ENSMUSG00000049608	0.945666	1.29944	0.189436	0.189531	0.353771	0.26797	-0.933515	0.906614	1.2779
17533456	NM_175669, XM_011247475, BC116704, FJ789815	Gpr82	G protein-coupled receptor 82	ENSMUSG00000047678	0.514952	0.849164	0.146513	0.146315	0.334213	0.207061	-1.14133	0.946745	1.26069
17368260	NM_001199146, NM_001199147, NM_153410, XM_006498253, XM_006498255, BC026486, BC071197	Gpsm1	G-protein signalling modulator 1 (AGS3-like, C. elegans)	ENSMUSG00000026930	1.30818	1.60589	0.135027	0.135208	0.297701	0.191085	-1.10164	0.940377	1.22918
17489470	NM_027898, XM_006540184, XM_006540185, XM_006540186, XM_006540187, XM_006540188, XR_391077, XR_391078, AK173194, BC018554	Gramd1a	GRAM domain containing 1A	ENSMUSG00000001248	2.22958	2.48256	0.15687	0.157314	0.252984	0.222162	-0.805209	0.872594	1.19167
17330506	NM_001172107, NM_153528, XM_006521894, XM_006521895, XM_006521896, XM_006521897, XM_011245853, BC037472	Gramd1c	GRAM domain containing 1C	ENSMUSG00000036292	1.07493	1.26667	0.115708	0.116201	0.191733	0.163985	-0.826755	0.87884	1.14213
17348320	NM_001083628, XM_006526068, XM_006526069, XM_011246970, BC147570	Greb1l	growth regulation by estrogen in breast cancer-like	ENSMUSG00000042942	1.01313	1.15571	0.0822336	0.0824025	0.142581	0.116415	-0.866036	0.889667	1.10388
17311104	NM_026496, XM_006520062, XM_006520063, XM_006520065, XM_006520066, AF411213, BC055035	Grhl2	grainyhead like transcription factor 2	ENSMUSG00000022286	1.96939	2.21387	0.136253	0.136591	0.244482	0.19293	-0.89605	0.897459	1.18467
17444309	NM_001159321, NM_133355, XM_006504649, XM_006504650, AF099933, AY377835, BC075624, DQ193535	Grid2ip	glutamate receptor, ionotropic, delta 2 (Grid2) interacting protein 1	ENSMUSG00000010825	1.90096	2.08065	0.111124	0.111795	0.179692	0.157628	-0.806085	0.872852	1.13264
17532973	NM_001290455, NM_207670, XM_006527669, XM_006527670, XM_006527671, XM_006527672, XM_006527673, XM_006527674, XM_006527676, XM_006527677, XM_006527680, XM_006527681, XM_006527683, XM_006527684, AK173119, BC055931, BC138523, BC145310	Gripap1	GRIP1 associated protein 1	ENSMUSG00000031153	2.00525	2.27852	0.145739	0.143972	0.27327	0.204861	-0.943231	0.908887	1.20854
17249234	NM_173372, XM_006531961, XM_006531962, XM_006531963, XM_006531964, BC041684	Grm6	glutamate receptor, metabotropic 6	ENSMUSG00000000617	1.17361	1.39712	0.138798	0.138651	0.223508	0.196186	-0.805582	0.872704	1.16757
17256069	NM_001007461, XM_006533674, AY679090	Gsdma3	gasdermin A3	ENSMUSG00000064224	0.225254	0.430289	0.119092	0.120801	0.205035	0.169635	-0.854669	0.886608	1.15271
17278410	NM_178613, BC031494	Gskip	GSK3B interacting protein	ENSMUSG00000044715	1.53379	1.90935	0.187039	0.186739	0.375558	0.264301	-1.00476	0.922335	1.29734
17410455	NM_026231, XM_006501938, XM_011240207, BC047136, BC061240	Gstcd	glutathione S-transferase, C-terminal domain containing	ENSMUSG00000028018	1.03361	1.18593	0.120261	0.120444	0.152321	0.170204	-0.632813	0.814589	1.11136
17409172	NM_001160411, NM_026764, XM_006501018, XM_006501020, XM_006501021, AF464943, AF501320, BC030444	Gstm4	glutathione S-transferase, mu 4	ENSMUSG00000027890	1.26591	1.44448	0.130201	0.129235	0.178571	0.18345	-0.688301	0.834824	1.13176
17277592	NM_001252555, NM_001252556, NM_010363, XM_006515473, XM_006515474, XM_006515475, XM_006515476, AF093418, BC031777	Gstz1	glutathione transferase zeta 1 (maleylacetoacetate isomerase)	ENSMUSG00000021033	1.52268	1.75261	0.132423	0.13228	0.229924	0.187173	-0.868611	0.890352	1.17277
17283014	NM_031391, NM_175335, XM_006516395, AF250834, BC079909, BC117829, BC117830	Gtf2a1	general transcription factor II A, 1	ENSMUSG00000020962	2.52496	2.91513	0.252464	0.251882	0.390176	0.356627	-0.773627	0.863039	1.31055
17445381	NM_153116, XM_006503567, XM_006503568, BC034507	Gtpbp10	GTP-binding protein 10 (putative)	ENSMUSG00000040464	1.35345	1.67638	0.150059	0.15014	0.322933	0.212272	-1.07573	0.93591	1.25087
17461166	NM_198612, XM_006506007, BC049816	Gxylt2	glucoside xylosyltransferase 2	ENSMUSG00000030074	1.37278	1.65696	0.191421	0.191488	0.284188	0.270757	-0.742182	0.85305	1.21772
17381988	NM_026627, BC061062, EU079024	H2afb1	H2A histone family, member B1	ENSMUSG00000062651	1.25553	1.56957	0.174147	0.176271	0.31404	0.247788	-0.89617	0.897489	1.24318
17463833	NM_177688, BC099606, BC024397	H2afj	H2A histone family, member J	ENSMUSG00000060032	2.22772	2.49975	0.180064	0.179588	0.272032	0.254313	-0.756374	0.857617	1.20751
17336414	NM_010388, BC052864, U35334, U35335, BC141105, BC145385, BC145386, BC171960, U35336, U35337, U35338	H2-DMb2	histocompatibility 2, class II, locus Mb2	ENSMUSG00000037548	0.733513	1.01145	0.190348	0.188634	0.277941	0.267983	-0.733381	0.850169	1.21246
17238722	NM_001204916, XM_006512485, XM_006512487, XM_011243099, AB284506	H60c	histocompatibility 60c	ENSMUSG00000091618	0.443774	0.655073	0.0968658	0.0961767	0.2113	0.136503	-1.09457	0.939183	1.15773
17236552	NM_010401, BC057637, BC157999, L07645	Hal	histidine ammonia lyase	ENSMUSG00000020017	1.32694	1.49202	0.087061	0.0876694	0.165075	0.123554	-0.944738	0.909235	1.12122
17306384	NM_145462, XM_006518845, BC004644, BC011095	Haus4	HAUS augmin-like complex, subunit 4	ENSMUSG00000022177	1.9313	2.15414	0.15057	0.150502	0.222837	0.21289	-0.740146	0.852387	1.16703
17235890	NM_001081218, XM_006514010, XM_006514011, XM_006514013, XM_011243543, XM_011243544, XM_011243545, XM_011243546, XM_011243547, XR_871726	Hcfc2	host cell factor C2	ENSMUSG00000020246	1.31328	1.46587	0.0747424	0.0746766	0.152584	0.105655	-1.02118	0.925655	1.11156
17234936	NM_008226, AB154248	Hcn2	hyperpolarization-activated, cyclic nucleotide-gated K+ 2	ENSMUSG00000020331	1.91238	2.13986	0.150746	0.151468	0.227478	0.213698	-0.752703	0.856445	1.17079
17489046	NM_011827, AF072846, AF122905, AF172930, BC145545, BC145824, BC145826, BC069220	Hcst	hematopoietic cell signal transducer	ENSMUSG00000064109	1.66973	1.99405	0.164553	0.164194	0.324326	0.23246	-0.98655	0.918521	1.25208
17338715	NM_001304784, NM_001304785, NM_008233, XM_006523707, XM_006523708, XM_006523709, XM_006523710, BC003741, D63850	Hdgfl2	HDGF like 2	ENSMUSG00000002833	2.83646	3.23895	0.15683	0.156009	0.40249	0.221212	-1.28657	0.965581	1.32179
17290738	NM_001081348, XM_006516809, XM_006516810, XM_006516811, XM_006516812, XM_006516813, XM_006516814, XM_006516815, XM_006516816, AB083710, AK172932	Hecw1	HECT, C2 and WW domain containing E3 ubiquitin protein ligase 1	ENSMUSG00000021301	0.91515	1.13579	0.137594	0.137465	0.22064	0.194496	-0.802154	0.87169	1.16525
17456554	NM_001190461, NM_023516, AF141311, BC020081, BC083056	Hilpda	hypoxia inducible lipid droplet associated	ENSMUSG00000043421	1.79977	2.16282	0.192453	0.192493	0.363041	0.272198	-0.943095	0.908855	1.28613
17526195	NM_172162, XM_006509897, XM_006509899, XM_006509900, XM_011242376, XM_011242377, XM_011242378, XM_011242379, BC029091, CT010239	Hinfp	histone H4 transcription factor	ENSMUSG00000032119	1.513	1.71091	0.150214	0.148714	0.197908	0.211376	-0.662054	0.825437	1.14703
17453573	NM_146001, XM_006504415, XM_011240878, XM_011240879, XR_868560, AK220182, BC017516	Hip1	huntingtin interacting protein 1	ENSMUSG00000039959	1.72556	1.88354	0.0987604	0.0990603	0.157982	0.139881	-0.79861	0.870636	1.11573
17466033	NM_001136065, NM_001294143, NM_001294144, NM_010433, XM_006505602, XM_006505603, AF077659, AF170301, AF170302, AF208292, AF273680, AF333791, AF333792, BC031904	Hipk2	homeodomain interacting protein kinase 2	ENSMUSG00000061436	1.71414	1.87978	0.0982854	0.097833	0.165638	0.138677	-0.84458	0.883842	1.12166
17285819	NM_175661, BC125011	Hist1h2af	histone cluster 1, H2af	ENSMUSG00000061991	4.02379	4.96888	0.433815	0.433273	0.945085	0.613124	-1.08995	0.938393	1.9253
17285683	NM_178200, BC139381, BC139382	Hist1h2bm	histone cluster 1, H2bm	ENSMUSG00000114279	1.61142	2.29936	0.226248	0.222101	0.68794	0.317044	-1.53432	0.984991	1.61098
17291229	NM_178192, BC119241, BC119243	Hist1h4a	histone cluster 1, H4a	ENSMUSG00000060093	1.21072	1.45061	0.125354	0.125293	0.23989	0.177234	-0.957084	0.912055	1.1809
17332299	NM_139145, XM_006522850, XM_006522851, XM_006522852, XM_006522853, XM_006522854, XM_006522855, XM_006522856, XM_006523155, XM_011251409, AB066227, BC037760, BC050090	Hlcs	holocarboxylase synthetase (biotin- [propriony-Coenzyme A-carboxylase (ATP-hydrolysing)] ligase)	ENSMUSG00000040820	0.908034	1.0779	0.113357	0.114483	0.169865	0.161109	-0.745538	0.854139	1.12495
17307709	NM_177338, XM_006518882, XM_006518890, XM_006518892, XM_011245029, XM_011245030, XM_011245031, XM_011245032, XM_011245033, XM_011245034, XM_011245035, XM_011245036, XM_011245037, BC051457	Hmbox1	homeobox containing 1	ENSMUSG00000021972	1.4052	1.74889	0.148589	0.148284	0.343686	0.209921	-1.15769	0.949207	1.26899
17418850	NR_130980, XR_868175, XR_887910	Hmgb4os	high-mobility group box 4, opposite strand	NA	0.915466	1.10971	0.139632	0.140203	0.194248	0.197874	-0.69415	0.83687	1.14413
17484035	NM_145998, XM_006507377, BC023402	Hmx2	H6 homeobox 2	ENSMUSG00000050100	1.88829	2.19195	0.224429	0.225175	0.303657	0.317919	-0.675386	0.830246	1.23427
17451629	NM_009327, XM_011248192, BC080698, M57966	Hnf1a	HNF1 homeobox A	ENSMUSG00000029556	1.31154	1.59181	0.142679	0.140828	0.280262	0.200474	-0.988537	0.918944	1.21442
17441072	XR_387597, XR_402842, XR_878697, XR_878698, XR_878699, XR_878700, XR_888678, XR_888679, XR_888680	Hnf1aos1	HNF1 homeobox A, opposite strand 1	NA	0.976972	1.23704	0.134034	0.133802	0.260068	0.189388	-0.971	0.915155	1.19754
17293085	NM_029872	Hnrnpa0	heterogeneous nuclear ribonucleoprotein A0	ENSMUSG00000007836	3.42981	4.28202	0.264963	0.264196	0.85221	0.374173	-1.6105	0.988624	1.80526
17475956	NM_177301, XM_006539556, XM_006539557, XM_006539558, XM_006539559, XM_006539560, XR_391045, BC027206, BC030461, BC099683	Hnrnpl	heterogeneous nuclear ribonucleoprotein L	ENSMUSG00000015165	3.60312	5.08729	0.249546	0.249332	1.48417	0.35276	-2.97501	0.999987	2.79756
17438482	XR_880408, XR_888491	Hopxos	HOP homeobox, opposite strand	NA	1.1628	1.44232	0.13964	0.140976	0.279524	0.198428	-0.996095	0.920537	1.21379
17466878	NM_001122950, NM_008263, L08757, BC050839	Hoxa10	homeobox A10	ENSMUSG00000000938	2.13766	2.31235	0.142714	0.142404	0.174691	0.201609	-0.612697	0.806888	1.12872
17466812	NM_010452, XM_011241225, BC096612	Hoxa3	homeobox A3	ENSMUSG00000079560	1.17917	1.47153	0.146835	0.14655	0.292358	0.207455	-0.996497	0.920621	1.22464
17255594	NM_010459, BC095947, M36654	Hoxb4	homeobox B4	ENSMUSG00000038692	2.06571	2.27018	0.0932871	0.0926852	0.204472	0.131503	-1.09947	0.940013	1.15226
17315500	NM_010462, BC053405	Hoxc10	homeobox C10	ENSMUSG00000022484	1.64278	1.82182	0.107337	0.107743	0.179046	0.152085	-0.83246	0.880457	1.13214
17315490	NM_010463, XM_006520460, AF448482, BC120845, BC120847	Hoxc12	homeobox C12	ENSMUSG00000050328	1.92289	2.17702	0.119963	0.11872	0.254131	0.168776	-1.06471	0.933931	1.19262
17315538	NM_013553, XM_006520461, XM_006520462, XM_006520463, XM_011245460, BC144778, BC150664, X69019	Hoxc4	homeobox C4	ENSMUSG00000075394	1.28046	1.53075	0.132842	0.133119	0.250289	0.188063	-0.941073	0.908386	1.18945
17430307	NM_001130419, NM_001286081, NM_001286083, NM_010471, XM_006502775, XM_006502776, XM_006502777, XM_006536950, XM_006536951, XM_011240446, XM_011251222, XM_011251223, AF326551, AF326552, BC049607, BC058588	Hpca	hippocalcin	ENSMUSG00000028785	1.43703	1.74609	0.168978	0.169054	0.309058	0.239025	-0.914286	0.901994	1.2389
17428731	NM_146256, BC034099	Hpdl	4-hydroxyphenylpyruvate dioxygenase-like	ENSMUSG00000043155	1.47183	1.80425	0.205869	0.205615	0.332425	0.290963	-0.807868	0.873376	1.25913
17467269	NM_019455, XM_006506398, XM_006506399, BC116735, BC116737, D82072	Hpgds	hematopoietic prostaglandin D synthase	ENSMUSG00000029919	1.33724	1.64231	0.124547	0.123168	0.305066	0.175163	-1.2315	0.959212	1.23548
17334427	NM_001012402, XM_006524424, XM_006524425, XM_006524426, XM_006524427, AY574375, BC132520, BC138814, BC145424, BC145425	Hs3st6	heparan sulfate (glucosamine) 3-O-sulfotransferase 6	ENSMUSG00000039628	1.92731	2.14163	0.129219	0.127622	0.214321	0.181617	-0.834435	0.881014	1.16016
17504688	NM_001256042, NM_001256044, NM_011939, NR_045689, XM_006531038, XM_006531039, XM_006531040, XM_006531041, XM_006531042, AB029349, AB029350, AF160966, BC138130	Hsf4	heat shock transcription factor 4	ENSMUSG00000033249	2.15295	2.35869	0.12629	0.125654	0.205742	0.178152	-0.816612	0.875927	1.15328
17526923	NM_001164708, NM_024441, BC064051	Hspb2	heat shock protein 2	ENSMUSG00000038086	1.29462	1.49479	0.132722	0.132588	0.200161	0.187602	-0.754445	0.857002	1.14883
17529218	NM_010482, BC119129, BC131951	Htr1b	5-hydroxytryptamine (serotonin) receptor 1B	ENSMUSG00000049511	1.20842	1.36405	0.11612	0.116096	0.155624	0.164202	-0.670168	0.828374	1.1139
17331431	NM_008310, XM_011245833, BC120507, BC137604	Htr1f	5-hydroxytryptamine (serotonin) receptor 1F	ENSMUSG00000050783	1.3501	1.50653	0.0774719	0.0779747	0.156429	0.109918	-1.00631	0.922652	1.11452
17435570	NM_008314, XM_006535631, BC115911, BC116654	Htr5a	5-hydroxytryptamine (serotonin) receptor 5A	ENSMUSG00000039106	1.12328	1.33125	0.123243	0.123222	0.207968	0.174277	-0.843806	0.883628	1.15506
17415373	NM_010502	Ifna1	interferon alpha 1	ENSMUSG00000095498	1.64876	2.25093	0.281509	0.282012	0.60217	0.398469	-1.06858	0.934632	1.518
17415361	NM_008333, BC116870, BC116872	Ifna11	interferon alpha 11	ENSMUSG00000100549	-0.00695226	0.237936	0.108657	0.108858	0.244889	0.153806	-1.12585	0.944329	1.185
17427073	NM_206975, BC120722, BC125321	Ifna14	interferon alpha 14	ENSMUSG00000095896	2.18193	2.41437	0.128425	0.128809	0.232448	0.181892	-0.903644	0.899366	1.17483
17427067	NM_206870	Ifna15	interferon alpha 15	ENSMUSG00000096011	1.72331	2.22114	0.243659	0.243569	0.497829	0.344522	-1.02176	0.925769	1.41209
17327069	NM_010508, XR_384931, BC043935, BC052217, BC052429, M89641	Ifnar1	interferon (alpha and beta) receptor 1	ENSMUSG00000022967	2.15143	2.46786	0.183135	0.182943	0.316424	0.258856	-0.864364	0.889221	1.24524
17415319	NM_197889	Ifnz	interferon zeta	ENSMUSG00000096854	0.741685	1.41399	0.294113	0.294347	0.672301	0.416104	-1.14248	0.946921	1.59361
17334502	NM_134126, XM_006523402, XM_006523403, XM_006523404, XM_006523405, XM_006523406, XM_006523407, XM_006523408, XM_011246239, XR_876449, AK129167, BC009019, BC139005, DQ266093	Ift140	intraflagellar transport 140	ENSMUSG00000024169	1.71226	1.95976	0.132558	0.133313	0.247501	0.187999	-0.930906	0.905997	1.18715
17443461	NM_026073, XM_011240905, BC009150	Ift22	intraflagellar transport 22	ENSMUSG00000007987	1.258	1.42051	0.103659	0.104399	0.162511	0.14712	-0.781081	0.865337	1.11923
17424972	NM_018741, AB006141, BC051960	Igfbpl1	insulin-like growth factor binding protein-like 1	ENSMUSG00000035551	1.4875	1.76209	0.138768	0.13795	0.274589	0.19567	-0.9923	0.91974	1.20965
17541528	NM_177591, NM_177915, NM_183335, NM_183336, XM_006541482, XM_006541484, XM_006541487, XM_011251001, XM_011251002, XM_011251003, XM_011251004, AY227771, AY227772, AY227773, AY227774, BC089474, BC100420, BC119264, BC119266	Igsf1	immunoglobulin superfamily, member 1	ENSMUSG00000031111	0.816603	1.09583	0.0827054	0.0827916	0.279231	0.117024	-1.68723	0.991486	1.21355
17508082	NM_001159774, NM_010546, XM_006509019, XM_006509020, XM_006509021, XM_006509022, XM_006509023, XR_870200, AF026524, AF088910, BC037723	Ikbkb	inhibitor of kappaB kinase beta	ENSMUSG00000031537	2.30264	2.80279	0.221082	0.219931	0.500156	0.311844	-1.1341	0.945628	1.41437
17526492	NM_008348, XM_011242400, L12120	Il10ra	interleukin 10 receptor, alpha	ENSMUSG00000032089	1.45679	1.5979	0.112169	0.111845	0.141109	0.158402	-0.62991	0.813489	1.10275
17506392	NM_145834, AF458061, BC145853	Il17c	interleukin 17C	ENSMUSG00000046108	1.45067	1.97801	0.175209	0.174846	0.527347	0.247527	-1.50646	0.983433	1.44128
17221627	NM_145856, XM_006495522, XM_006495523, AB116259, AF458064, AY380822	Il17f	interleukin 17F	ENSMUSG00000041872	0.907171	1.17482	0.139796	0.140045	0.267646	0.197877	-0.956422	0.911906	1.20384
17226728	NM_001009940, XM_006529705, XM_006529706, BC115793	Il19	interleukin 19	ENSMUSG00000016524	0.661198	0.949202	0.0830608	0.0843933	0.288005	0.118412	-1.71985	0.992497	1.22095
17319009	NM_008368, XM_006520477, XM_006520478, XM_006520479, XM_006520480, XM_006520481, BC026869, BC099616, M28052	Il2rb	interleukin 2 receptor, beta chain	ENSMUSG00000068227	1.1999	1.39799	0.120551	0.119797	0.198089	0.169953	-0.824171	0.878103	1.14718
17482943	NM_001008700, XM_006507388, AF000304, BC012309, BC112911, M27959, M27960, M29854	Il4ra	interleukin 4 receptor, alpha	ENSMUSG00000030748	1.68319	1.92316	0.145661	0.145708	0.239962	0.206028	-0.823569	0.87793	1.18096
17219053	NM_001164528, XM_006496593, XM_006496594, XM_006496595, XM_006496596, XM_011238731, BC035277, FJ024495, FJ024496, FJ024497, FJ024498, FJ024499, FJ024500, FJ024501, FJ024494	Ildr2	immunoglobulin-like domain containing receptor 2	ENSMUSG00000040612	0.771338	0.91009	0.113052	0.113842	0.138752	0.160439	-0.611525	0.806433	1.10095
17515170	NM_001042707, NM_001042708, NM_001042709, NM_001277321, NM_001277322, NM_010561, XM_006510029, XM_006510030, XM_006510031, XM_006510034, XM_006510036, XM_006510037, XM_011242403, XM_011242404, XM_011242405, XM_011242406, XM_011242407, AF098967, AF497751, AF497752, BC047272, DQ104405, DQ104406	Ilf3	interleukin enhancer binding factor 3	ENSMUSG00000032178	1.76389	2.1791	0.201955	0.201829	0.415219	0.285519	-1.02832	0.927063	1.3335
17348604	NM_008378, XM_006525684, XM_011246849, XM_011246850, BC020524, D87973, FJ425894	Impact	impact, RWD domain protein	ENSMUSG00000024423	1.99049	2.38873	0.149247	0.148258	0.398243	0.210369	-1.3386	0.970826	1.3179
17223666	NM_001081436, NM_001114609, XM_006495946, XM_006495947, XM_006495948, XM_011238498, BC150989	Ino80d	INO80 complex subunit D	ENSMUSG00000040865	2.26492	2.74062	0.146217	0.145732	0.475701	0.20644	-1.62939	0.989397	1.39059
17496438	NM_153580, XM_006507729, XM_006507730, XM_006507731, XM_006507732, XM_006507733, XM_011241776, XM_011241777, XM_011241778, XM_011241779, XR_378239, XR_378240, XR_378241, BC026475, BC055928	Ino80e	INO80 complex subunit E	ENSMUSG00000030689	1.84781	2.07372	0.123282	0.123092	0.225907	0.174212	-0.916928	0.902638	1.16951
17382993	NM_001290437, NM_033134, NR_110957, AF226683, BC052717, BC080295	Inpp5e	inositol polyphosphate-5-phosphatase E	ENSMUSG00000026925	1.19198	1.42116	0.122864	0.123534	0.229177	0.17423	-0.930107	0.905807	1.17217
17253037	NM_008916, XM_006532507, XR_388367, AF483522, AF483523, BC014725, BC066112, U96724	Inpp5k	inositol polyphosphate 5-phosphatase K	ENSMUSG00000006127	1.40819	1.70104	0.170693	0.170476	0.292849	0.241243	-0.858371	0.887611	1.22506
17377253	NM_016889, AF044669, BC051240, BC082809	Insm1	insulinoma-associated 1	ENSMUSG00000068154	2.09114	2.32605	0.175592	0.175667	0.234914	0.248378	-0.668776	0.827873	1.17684
17518417	NM_001077631, NM_175153, XM_006511428, XM_006511429, BC024913	Ints14	integrator complex subunit 14	ENSMUSG00000034263	1.36248	1.6032	0.193947	0.194324	0.240715	0.274549	-0.619965	0.809692	1.18158
17342699	NM_173027, BC141263	Ip6k3	inositol hexaphosphate kinase 3	ENSMUSG00000024210	1.70348	1.9477	0.160224	0.159705	0.244225	0.226225	-0.763371	0.859833	1.18446
17461807	NM_001113553, NM_172161, XM_006505325, AY162378, AY162379, AY162380, AY162381, BC085324	Irak2	interleukin-1 receptor-associated kinase 2	ENSMUSG00000060477	1.88778	2.32667	0.113955	0.113383	0.438886	0.160752	-1.93055	0.996835	1.35556
17514243	NM_001164598	Irf2bp2	interferon regulatory factor 2 binding protein 2	ENSMUSG00000051495	3.20053	4.43935	0.346718	0.346707	1.23882	0.490326	-1.78653	0.99424	2.36006
17506938	BC048951	Irf2bp2	interferon regulatory factor 2 binding protein 2	ENSMUSG00000051495	1.62592	2.22305	0.260146	0.261284	0.597134	0.368708	-1.14518	0.947333	1.51271
17282776	NM_145836, AF525300, BC057128, BC063253	Irf2bpl	interferon regulatory factor 2 binding protein-like	ENSMUSG00000034168	1.99138	2.3814	0.227478	0.227869	0.39002	0.321979	-0.856533	0.887114	1.31041
17507374	NM_001081212, BC147580	Irs2	insulin receptor substrate 2	ENSMUSG00000038894	1.48042	1.68381	0.148361	0.148466	0.203394	0.209888	-0.685229	0.833742	1.1514
17545017	NM_010572, XM_006528711, BC060235, BC150782	Irs4	insulin receptor substrate 4	ENSMUSG00000054667	0.82778	1.07441	0.0919366	0.092798	0.246635	0.130628	-1.33506	0.970491	1.18644
17288454	NM_018885, XM_006517292, XM_006517293, XM_006517294, XM_006517295, XM_006517296, AF124732, BC126942	Irx4	Iroquois homeobox 4	ENSMUSG00000021604	1.93412	2.22484	0.183132	0.183373	0.290723	0.259158	-0.793229	0.869025	1.22325
17479317	NM_001113527, NM_001291220, NM_001291221, NM_020583, XM_006541026, XM_006541028, XM_006541030, AF217484, BC022751, CT010213	Isg20	interferon-stimulated protein	ENSMUSG00000039236	1.32559	1.51842	0.0799571	0.0801197	0.192838	0.113191	-1.20466	0.955776	1.14301
17398888	NM_177663, BC098326	Isg20l2	interferon stimulated exonuclease gene 20-like 2	ENSMUSG00000048039	2.1384	2.49173	0.204169	0.204133	0.353331	0.288713	-0.865368	0.889489	1.27751
17238605	NM_008398, XM_006513267, XM_006513269, XM_006513270, L16544, L23421, L23423	Itga7	integrin alpha 7	ENSMUSG00000025348	1.89109	2.05316	0.103361	0.104126	0.162069	0.146717	-0.781098	0.865342	1.11889
17483615	NM_021334, XR_378219, AF211864, BC057200	Itgax	integrin alpha X	ENSMUSG00000030789	0.913263	1.063	0.115406	0.11619	0.14974	0.163764	-0.646552	0.819737	1.10937
17332473	NM_008405, XM_006522925, XM_006522928, XM_006522929, XM_006522930, AF051367, BC113142	Itgb2l	integrin beta 2-like	ENSMUSG00000000157	0.866421	1.09015	0.125439	0.126194	0.223731	0.177932	-0.889116	0.895696	1.16775
17407418	NM_008412, XM_006501046, XM_006501047, BC152326	Ivl	involucrin	ENSMUSG00000049128	0.814099	1.03389	0.133623	0.134292	0.219794	0.189445	-0.820385	0.877016	1.16457
17235399	NM_027829, XM_006514134, XM_006514136, XM_006514138, XM_006514139, XM_006514141, XM_006514143, XM_006514145, XM_006514146, XM_011243574, XM_011243575, XR_871728, XR_871729, XR_871730, XR_871731, BC057953	Izumo4	IZUMO family member 4	ENSMUSG00000055862	1.44053	1.73736	0.129048	0.127621	0.296831	0.181495	-1.15646	0.949026	1.22844
17516718	NM_001005421, XM_006510382, XM_006510383, XM_006510384, XM_006510385, XM_006510386, XM_006510388, AY093688, BC050133	Jaml	junction adhesion molecule like	ENSMUSG00000048534	1.32597	1.66541	0.103537	0.103948	0.339437	0.146714	-1.63596	0.989655	1.26526
17286927	NM_001205043, NM_001205044, NM_021878, XM_006516855, XM_006516856, XM_006516858, XM_006516859, XM_006516860, BC052444, BC060695, D31967	Jarid2	jumonji, AT rich interactive domain 2	ENSMUSG00000038518	1.65401	2.178	0.139467	0.138346	0.523992	0.196445	-1.88612	0.996178	1.43793
17334803	NM_028101, BC010800	Jmjd8	jumonji domain containing 8	ENSMUSG00000025736	1.71794	2.05602	0.140763	0.140413	0.338082	0.198822	-1.20238	0.955474	1.26407
17221502	NM_020604, XM_006495551, XM_011238396, XM_011238397, XM_011238398, XM_011238399, AB024445, BC120839, BC137669	Jph1	junctophilin 1	ENSMUSG00000042686	1.21855	1.41644	0.129748	0.129478	0.197896	0.1833	-0.763412	0.859846	1.14702
17317989	NM_008415, U35730	Jrk	jerky	ENSMUSG00000046380	1.30508	1.56625	0.124866	0.126382	0.26117	0.177663	-1.03947	0.929224	1.19845
17415502	XR_376401, XR_376419, XR_376424, XR_401777, XR_401795, XR_401800, XR_867914, XR_867915, XR_867916, XR_867917, XR_867918, XR_867919, XR_867920, XR_867921, XR_867922, XR_867923, XR_867924, XR_867925, XR_867926, XR_867927, XR_867928, XR_867929, XR_867930, XR_867931, XR_867932, XR_867933, XR_867934, XR_867935, XR_867936, XR_867937, XR_867938, XR_867939, XR_867940, XR_887686, XR_887687, XR_887688, XR_…	Junos	jun proto-oncogene, opposite strand	NA	1.5028	1.74503	0.145611	0.146116	0.242228	0.206283	-0.830322	0.879853	1.18282
17312330	XM_006521617, XM_006543247	K230010J24Rik	RIKEN cDNA K230010J24 gene	ENSMUSG00000102018	2.73589	3.04392	0.178016	0.176772	0.308025	0.250874	-0.86819	0.89024	1.23801
17545430	NR_040269, NR_040270	Kantr	Kdm5c adjacent non-coding transcript	ENSMUSG00000087403	0.881185	1.04658	0.116587	0.115831	0.165395	0.164345	-0.711622	0.842885	1.12147
17338571	NM_001190846, NM_020005, XM_006523820, XR_385299, XR_385300, AF254442, BC082581, BC138195, BC145896	Kat2b	K(lysine) acetyltransferase 2B	ENSMUSG00000000708	1.35961	1.5093	0.0793629	0.0792527	0.149692	0.112158	-0.94374	0.909005	1.10933
17528247	NM_028974, Y10969	Kbtbd13	kelch repeat and BTB (POZ) domain containing 13	ENSMUSG00000054978	0.743092	0.928169	0.112321	0.111293	0.185077	0.158121	-0.827655	0.879096	1.13688
17374047	NM_021275, XM_006498812, BC109014	Kcna4	potassium voltage-gated channel, shaker-related subfamily, member 4	ENSMUSG00000042604	0.850893	1.2011	0.135499	0.136355	0.35021	0.192231	-1.28822	0.965759	1.27475
17471151	NM_145983, AF108659, BC021787, L22218	Kcna5	potassium voltage-gated channel, shaker-related subfamily, member 5	ENSMUSG00000045534	1.21637	1.47776	0.149445	0.150456	0.261394	0.212064	-0.871594	0.891141	1.19864
17478181	NM_001112739, NM_008421, XM_006540646, XM_006540647, XM_006540648, BC125470, BC132439	Kcnc1	potassium voltage gated channel, Shaw-related subfamily, member 1	ENSMUSG00000058975	1.07148	1.28271	0.127561	0.127925	0.211227	0.180656	-0.826764	0.878843	1.15767
17477520	NM_001290682, NM_008422, XM_006540649, XM_006540650, XM_006540651, XM_006540652, XM_006540653, XM_006540654, XM_006540655, XM_006540656, XM_006540657, XM_006540658, XM_006540659, XM_006540660, XM_006540661, XM_006540662, XR_391319	Kcnc3	potassium voltage gated channel, Shaw-related subfamily, member 3	ENSMUSG00000062785	2.57435	2.87843	0.160737	0.161113	0.304079	0.227582	-0.944784	0.909246	1.23463
17480641	NM_001190869, NM_001190870, NM_001190871, NM_001190950, NM_020574, XM_006508058, XM_006508059, XM_006508060, XM_006508061, XM_006508062, AF076532, BC004629, DQ832280	Kcne3	potassium voltage-gated channel, Isk-related subfamily, gene 3	ENSMUSG00000035165	2.48252	2.78668	0.208591	0.208041	0.304159	0.294603	-0.730042	0.849066	1.2347
17347645	NM_153512, XM_006524200, XM_011246414, AF454551, AF454552	Kcng3	potassium voltage-gated channel, subfamily G, member 3	ENSMUSG00000045053	1.71185	1.86927	0.125217	0.125063	0.157422	0.176975	-0.628981	0.813136	1.11529
17370883	NM_001304810, NM_008426, XM_006497729, XM_006497730, XM_006497731, XM_011239030, BC068167, BC103673, BC103674, D45022	Kcnj3	potassium inwardly-rectifying channel, subfamily J, member 3	ENSMUSG00000026824	1.3168	1.63663	0.153249	0.153699	0.319829	0.217045	-1.04196	0.9297	1.24818
17347948	NM_199251, AB052939, BC138133, BC138134	Kcnk12	potassium channel, subfamily K, member 12	ENSMUSG00000050138	1.73371	1.96821	0.143578	0.145614	0.2345	0.204494	-0.810861	0.874253	1.1765
17379323	NM_001030292, BC147255, BC147256	Kcnk15	potassium channel, subfamily K, member 15	ENSMUSG00000035238	1.68765	2.12799	0.211687	0.211639	0.440335	0.299337	-1.04018	0.929359	1.35692
17237496	NR_130644	Kcnmb4os2	potassium large conductance calcium-activated channel, subfamily M, beta member 4, opposite strand 2	ENSMUSG00000085837	1.13435	1.66028	0.176222	0.175026	0.525937	0.248371	-1.49733	0.982893	1.43987
17399485	NM_080466, AF357241, BC106769, BC106770, DQ140280	Kcnn3	potassium intermediate/small conductance calcium-activated channel, subfamily N, member 3	ENSMUSG00000000794	0.925196	1.21033	0.121704	0.123118	0.285135	0.173119	-1.16464	0.950226	1.21852
17498239	NR_001461	Kcnq1ot1	KCNQ1 overlapping transcript 1	ENSMUSG00000101609	0.970764	1.20583	0.132178	0.13131	0.235063	0.186315	-0.89212	0.896462	1.17696
17265026	NM_153143, AF465352, BC052502, BC052734	Kctd11	potassium channel tetramerisation domain containing 11	ENSMUSG00000046731	1.46703	1.68415	0.133198	0.132314	0.217118	0.187747	-0.817727	0.876249	1.16241
17313000	NM_134090, XM_011245393, BC011472, BC024420	Kdelr3	KDEL (Lys-Asp-Glu-Leu) endoplasmic reticulum protein retention receptor 3	ENSMUSG00000010830	1.7749	1.9552	0.103466	0.104125	0.180294	0.14679	-0.868498	0.890322	1.13311
17546287	NM_011419, XM_006531578, XM_011248580, AF127244, BC059077, Z29652	Kdm5d	lysine (K)-specific demethylase 5D	ENSMUSG00000056673	0.950732	1.27927	0.165029	0.166375	0.328541	0.23434	-0.991353	0.91954	1.25574
17533498	NM_001310444, NM_009483, XM_006527594, XM_006527595, XM_006527596, XM_006527597, XM_006527599, XM_006527600, BC053433	Kdm6a	lysine (K)-specific demethylase 6A	ENSMUSG00000037369	1.47029	1.67015	0.129065	0.128386	0.199856	0.182045	-0.776288	0.863862	1.14858
17300697	NM_027143, XM_006518846, XM_011245021, XR_383163, XR_383164, XR_383165, XR_383166, XR_383167, AK122247, BC116260, BC116261	Khnyn	KH and NYN domain containing	ENSMUSG00000047153	1.87135	2.05679	0.135546	0.135127	0.185439	0.191394	-0.685104	0.833698	1.13716
17426251	NM_010616, XM_011249938, AB001428, AB755406, BC022225	Kif12	kinesin family member 12	ENSMUSG00000028357	1.54058	1.87065	0.227388	0.227066	0.330065	0.321347	-0.72629	0.84782	1.25707
17217789	NM_001287179, XM_006529729, XM_006529730, XM_011248039, XM_011248040, XM_011248041, XM_011248042, XM_011248043, XM_011248044, XM_011248045, XM_011248046, AB001431, AB731728, BC158132, XR_406563	Kif14	kinesin family member 14	ENSMUSG00000041498	1.30684	1.48609	0.117305	0.117383	0.179247	0.16595	-0.763764	0.859957	1.13229
17279299	NM_001097621, XM_006516162, GQ489027	Kif26a	kinesin family member 26A	ENSMUSG00000021294	1.52064	1.84425	0.124558	0.125282	0.323611	0.176664	-1.29527	0.966508	1.25146
17370659	NM_008449, AF067180, BC067051	Kif5c	kinesin family member 5C	ENSMUSG00000026764	0.990839	1.212	0.145181	0.14507	0.221163	0.205238	-0.761973	0.859392	1.16567
17492385	NM_001291222, NM_010626, XM_006540664, XM_006540665, XM_006540666, XM_006540667, XM_006540668, XM_006540669, XM_006540670, BC141045, BC145222	Kif7	kinesin family member 7	ENSMUSG00000050382	1.42516	1.64038	0.160909	0.160679	0.215223	0.227397	-0.669252	0.828044	1.16088
17445238	NM_013823, XM_006504917, XM_006504951, AB005141, AB010088, BC138258, BC138259	Kl	klotho	ENSMUSG00000058488	1.36146	1.50458	0.117744	0.117486	0.143121	0.166333	-0.608429	0.805229	1.10429
17279210	NM_001025358, NM_001025359, NM_001025360, NM_001025361, NM_001025362, NM_001025363, NM_001081959, NM_008450, XM_006515488, XM_006515489, XM_006515490, XM_006515492, XM_006515494, XM_006515495, XM_006515498, XM_006515499, XM_011244001, AF055665, AY753300, BC055744	Klc1	kinesin light chain 1	ENSMUSG00000021288	2.73414	3.22039	0.222674	0.222044	0.486245	0.314463	-1.09338	0.93898	1.40079
17316690	NM_001289471, NM_013692, XM_006520046, XM_006520047, AF049879, AF064088, BC003316, Z36270	Klf10	Kruppel-like factor 10	ENSMUSG00000037465	1.855	2.4015	0.212817	0.210083	0.546502	0.299042	-1.29224	0.966188	1.46054
17491788	NM_021366, AF251796, AF252285	Klf13	Kruppel-like factor 13	ENSMUSG00000052040	2.10377	2.28749	0.110036	0.11062	0.183726	0.156028	-0.832629	0.880505	1.13581
17437674	NM_008453, XM_006503751, BC116938, BC119214, DQ981866, U36340	Klf3	Kruppel-like factor 3 (basic)	ENSMUSG00000029178	2.44665	2.87338	0.190804	0.19031	0.42673	0.269489	-1.11969	0.943344	1.34418
17536295	NM_001039059, NM_001039060, NM_001039061, NM_153165, XM_006527986, XM_006527987, XM_006527988, XM_006527989, XM_006527990, XM_006527991, XM_011247581, BC036978, BC141165	Klhl15	kelch-like 15	ENSMUSG00000043929	1.72291	1.97767	0.133886	0.134311	0.254767	0.189644	-0.949925	0.910428	1.19314
17228825	NM_001039482, XR_373601, BC019571	Klhl20	kelch-like 20	ENSMUSG00000026705	1.609	1.96907	0.15589	0.15545	0.360068	0.220151	-1.15651	0.949033	1.28349
17510057	NM_001122830, NM_178771, XM_006509654, XM_011242298, BC023909, BC025484, BC098185	Klhl26	kelch-like 26	ENSMUSG00000055707	1.41373	1.64803	0.134871	0.134615	0.234303	0.190555	-0.869447	0.890573	1.17634
17477184	NM_174866, XM_006540955, XM_006540956, XM_011250870, AB981046, BC128019	Klk14	kallikrein related-peptidase 14	ENSMUSG00000044737	1.09059	1.42285	0.135527	0.134837	0.332261	0.191177	-1.22893	0.958892	1.25899
17477339	NM_010642, XM_006540672, XM_011250808, XM_011250809, AB039276, BC012243, BC145383	Klk1b21	kallikrein 1-related peptidase b21	ENSMUSG00000066516	1.04934	1.26044	0.144642	0.144742	0.211095	0.204625	-0.729465	0.848875	1.15757
17477292	NM_008457, BC031798	Klk1b8	kallikrein 1-related peptidase b8	ENSMUSG00000063089	0.45838	0.71989	0.185789	0.187803	0.26151	0.264173	-0.699978	0.838893	1.19873
17471452	NM_001159904, NM_008527, AF354263, BC061168, M77678, XM_011238032	Klrb1c	killer cell lectin-like receptor subfamily B member 1C	ENSMUSG00000030325	1.14212	1.33972	0.148225	0.146078	0.197594	0.208109	-0.671377	0.828809	1.14678
17322039	NM_008473, BC117842, BC117843, M10937	Krt1	keratin 1	ENSMUSG00000046834	1.19703	1.42344	0.140387	0.140446	0.22641	0.198579	-0.806209	0.872888	1.16992
17269358	NM_008469, BC057934	Krt15	keratin 15	ENSMUSG00000054146	1.04042	1.31373	0.162716	0.16265	0.273315	0.230068	-0.840023	0.882578	1.20858
17269322	NM_016880, XM_006533743, AF020790, BC100542, BC140965	Krt35	keratin 35	ENSMUSG00000048013	1.61338	1.85451	0.160576	0.159662	0.241136	0.226443	-0.752988	0.856536	1.18192
17322002	NM_213728	Krt72	keratin 72	ENSMUSG00000056605	1.38033	1.65204	0.12553	0.125563	0.271712	0.177549	-1.08212	0.937035	1.20724
17321860	NM_001201323, M92088	Krt83	keratin 83	ENSMUSG00000067613	1.71662	1.92701	0.153817	0.153989	0.21039	0.217651	-0.683517	0.833138	1.157
17331861	NM_013707, AF003691, BC104262, BC104263, D85925	Krtap14	keratin associated protein 14	ENSMUSG00000074928	0.968225	1.25545	0.131192	0.131808	0.287222	0.18597	-1.09209	0.93876	1.22029
17269266	NM_001099774	Krtap17-1	keratin associated protein 17-1	ENSMUSG00000078252	1.96264	2.30248	0.147278	0.148187	0.339837	0.208926	-1.15017	0.948088	1.26561
17331876	NM_010676, D86422	Krtap19-5	keratin associated protein 19-5	ENSMUSG00000051802	0.548587	0.824211	0.142298	0.142653	0.275623	0.201491	-0.967265	0.914331	1.21052
17269246	NM_027087	Krtap4-13	keratin associated protein 4-13	ENSMUSG00000048294	0.752448	0.958289	0.162529	0.161463	0.205841	0.229099	-0.635322	0.815535	1.15336
17269256	NM_001013823, BC016249	Krtap4-16	keratin associated protein 4-16	ENSMUSG00000046474	0.969049	1.3056	0.146333	0.145996	0.336551	0.206708	-1.15128	0.948253	1.26273
17498059	NM_027844	Krtap5-2	keratin associated protein 5-2	ENSMUSG00000054759	1.00446	1.40407	0.282669	0.283151	0.39961	0.400096	-0.706249	0.841051	1.31915
17395512	NM_001081171, XM_006500575, XR_867114	Lama5	laminin, alpha 5	ENSMUSG00000015647	1.95154	2.20629	0.204886	0.204824	0.254743	0.289709	-0.621763	0.810382	1.19312
17273961	NM_008640, BC086667, BC089021, U34259	Laptm4a	lysosomal-associated protein transmembrane 4A	ENSMUSG00000020585	2.63413	3.06643	0.249679	0.249235	0.432295	0.352785	-0.866472	0.889783	1.34938
17419287	NM_010686, AF364050, AK172885, BC020993, BC055057, BC114403, BC158032, U29539, U51239	Laptm5	lysosomal-associated protein transmembrane 5	ENSMUSG00000028581	1.44857	1.60262	0.116276	0.116113	0.15405	0.164324	-0.662896	0.825743	1.11269
17518095	NM_026235, BC090615	Larp6	La ribonucleoprotein domain family, member 6	ENSMUSG00000034839	1.80554	2.1637	0.232971	0.232639	0.358153	0.329236	-0.769211	0.861665	1.28178
17453406	NM_020044, NM_022964, XM_006504450, XM_006504451, XM_006504452, XM_006504453, XM_006504455, XM_006504456, AF257136, AY190024, BC005804	Lat2	linker for activation of T cells family, member 2	ENSMUSG00000040751	1.67969	1.97826	0.0991662	0.0987197	0.298576	0.139927	-1.50883	0.98357	1.22993
17339554	NM_029999, AF317517, BC026827, BC052470	Lbh	limb-bud and heart	ENSMUSG00000024063	2.23331	3.53951	0.26429	0.263842	1.3062	0.373445	-2.47325	0.999765	2.4729
17407457	NM_025413	Lce1g	late cornified envelope 1G	ENSMUSG00000027919	0.246948	0.729659	0.138607	0.13917	0.482711	0.196418	-1.73776	0.993006	1.39737
17407461	NM_026335	Lce1h	late cornified envelope 1H	ENSMUSG00000049593	1.60555	2.22906	0.311887	0.311164	0.623514	0.440563	-1.00074	0.921505	1.54062
17339561	NM_001081071, NM_001177967, NM_001177968, XM_011246410, BC147499, BC150884, BC158076, BC158079	Lclat1	lysocardiolipin acyltransferase 1	ENSMUSG00000054469	1.23019	1.42615	0.12066	0.12024	0.195963	0.170343	-0.813457	0.875011	1.14549
17368141	NM_001276448, NM_177840, XM_006498211, XM_006498212, XM_006498213, XM_006498214, XM_006498215, FJ465143, FJ465144	Lcn6	lipocalin 6	ENSMUSG00000045684	1.31469	1.91619	0.1341	0.135002	0.601498	0.190285	-2.23519	0.999214	1.51729
17535148	NM_001018087, BC052689	Ldoc1	regulator of NFKB signaling	ENSMUSG00000057615	1.36745	1.72465	0.163493	0.163397	0.357197	0.231146	-1.09271	0.938866	1.28093
17402662	NM_001276402, NM_001276403, NM_010703, XM_006501068, XM_006501069, XM_006501070, BC057543, D16503	Lef1	lymphoid enhancer binding factor 1	ENSMUSG00000027985	2.72682	3.66378	0.209687	0.209304	0.936961	0.296271	-2.23623	0.999218	1.91449
17220214	NM_010094, BC050221, D83921	Lefty1	left right determination factor 1	ENSMUSG00000038793	1.66378	1.98722	0.16026	0.158981	0.323446	0.225739	-1.01317	0.924047	1.25132
17315033	NM_134093, XM_006521320, XM_006521321, XM_006521322, XM_006521323, AF287293, AF401483, BC021361	Letmd1	LETM1 domain containing 1	ENSMUSG00000037353	2.10447	2.38155	0.141725	0.141781	0.27708	0.200469	-0.977333	0.916538	1.21174
17245059	NM_010195, AF110818	Lgr5	leucine rich repeat containing G protein coupled receptor 5	ENSMUSG00000020140	1.89403	2.1253	0.16935	0.169126	0.231269	0.239339	-0.683265	0.833048	1.17387
17227198	NM_001033409, XM_006529714, XM_011248036, XM_011248037, BC141210, BC026896	Lgr6	leucine-rich repeat-containing G protein-coupled receptor 6	ENSMUSG00000042793	1.75874	1.95261	0.140513	0.140148	0.193872	0.198457	-0.690771	0.83569	1.14383
17370439	NM_001290646, NM_010710, XM_006497733, XM_006497734, XM_006497735, XM_006497736, XM_006497738, XM_006497739, AF124734, BC055741, BC086638	Lhx2	LIM homeobox protein 2	ENSMUSG00000000247	1.9961	2.3578	0.157823	0.158212	0.361702	0.223471	-1.1445	0.94723	1.28494
17431166	NM_145833, XM_006539317, XM_011250361, AF521097, BC068304	Lin28a	lin-28 homolog A (C. elegans)	ENSMUSG00000050966	1.44051	1.75381	0.201097	0.201468	0.313297	0.284657	-0.77825	0.864467	1.24254
17489138	NM_001290569, NM_029377, XM_011250734, AY428767, BC013546	Lin37	lin-37 homolog (C. elegans)	ENSMUSG00000036845	1.84317	2.03143	0.127534	0.127623	0.188261	0.180424	-0.73782	0.851627	1.13939
17490785	NM_011698, AF087694, AF173082, BC031780	Lin7b	lin-7 homolog B (C. elegans)	ENSMUSG00000003872	1.30792	1.74624	0.204395	0.203637	0.438319	0.288523	-1.07423	0.935642	1.35502
17243113	NM_001013758, XM_006513620, XM_006513621, XM_006513622, XM_006513623, BC072620	Lingo3	leucine rich repeat and Ig domain containing 3	ENSMUSG00000051067	1.61573	1.75331	0.113501	0.114219	0.137581	0.161023	-0.604165	0.803563	1.10006
17243128	NM_010722, XM_006513278, BC042430, BC051985, D13455	Lmnb2	lamin B2	ENSMUSG00000062075	1.75111	1.9394	0.0979361	0.0980314	0.188296	0.13857	-0.96085	0.912903	1.13942
17497796	NM_028050, XM_006536255, XM_006536256, XM_006536257, XM_006536258, XM_006536259, XM_011249859, XM_011249860, XR_880984, BC119093, BC119119, BC144834	Lmntd2	lamin tail domain containing 2	ENSMUSG00000025500	1.54715	2.02656	0.159588	0.159613	0.479408	0.225709	-1.5019	0.983165	1.39417
17384190	NM_010725, XM_006497746, XM_006497747, AF078166, BC119169, BC125469	Lmx1b	LIM homeobox transcription factor 1 beta	ENSMUSG00000038765	1.91525	2.09114	0.118162	0.118369	0.175894	0.167253	-0.74364	0.853524	1.12966
17465608	NR_110469, NR_110470, NR_110471, AB041803	Lncpint	long non-protein coding RNA, Trp53 induced transcript	ENSMUSG00000044471	1.56857	1.8171	0.189414	0.189037	0.24853	0.267605	-0.656703	0.823482	1.188
17455281	NM_080795, XM_006504800, AF401681, BC090665, BC117937, BC117938	Lnx2	ligand of numb-protein X 2	ENSMUSG00000016520	1.19825	1.54018	0.144329	0.144221	0.341928	0.204036	-1.18498	0.953113	1.26745
17280422	XR_381404, XR_381405, XR_868922, XR_868923	LOC102634058	uncharacterized LOC102634058	NA	1.02572	1.22529	0.116062	0.116783	0.199577	0.164647	-0.857118	0.887272	1.14836
17438174	XR_377030, XR_402567	LOC102634340	uncharacterized LOC102634340	NA	0.8511	1.06045	0.115477	0.116132	0.209351	0.163773	-0.903892	0.899428	1.15617
17420831	XR_390895, XR_390896, XR_402155, XR_402156	LOC102637278	uncharacterized LOC102637278	NA	1.81412	1.99828	0.125183	0.12488	0.184159	0.176821	-0.736451	0.851178	1.13615
17388728	XR_374822, XR_374823, XR_400051, XR_400052	LOC102637542	uncharacterized LOC102637542	NA	1.12109	1.26735	0.0831984	0.0831766	0.146259	0.117645	-0.879094	0.893108	1.1067
17366283	XM_006535886, XM_011249824, XM_011249825, XM_011249826, XM_011249827, XM_011249828, XM_011249829	LOC102638047	sp110 nuclear body protein-like	ENSMUSG00000079808	0.543821	1.0447	0.162814	0.158919	0.500883	0.227516	-1.55672	0.986151	1.41508
17242318	XM_006514352, XM_011251745, XM_006542824	LOC102640500	keratin-associated protein 10-8-like	ENSMUSG00000095593	2.2056	2.50678	0.202618	0.202528	0.301181	0.286481	-0.743391	0.853443	1.23215
17284311	XR_389995, XR_390000, XR_390001, XR_865154, XR_865155, XR_865156, XR_865157, XR_865158, XR_871410, XR_871412, XR_871414, XR_871417, XR_871423, XR_871426, XR_871428, XR_871429, XR_873070, XR_873071, XR_873072, XR_873073, XR_873074, XR_873075, XR_873076, XR_873077	LOC102641016	uncharacterized LOC102641016	NA	1.59253	1.94793	0.142372	0.144116	0.355402	0.202581	-1.24052	0.960316	1.27934
17532277	XR_864451, XR_864452, XR_871372, XR_871373	LOC105243573	uncharacterized LOC105243573	NA	1.25259	1.39823	0.0938019	0.0939236	0.14564	0.132742	-0.775815	0.863716	1.10622
17249856	XR_866293, XR_879863, XR_879864, XR_879865, XR_879866, XR_879867, XR_879868, XR_879869, XR_879870	LOC105244170	uncharacterized LOC105244170	NA	1.66249	1.82797	0.130492	0.130372	0.165472	0.184459	-0.634322	0.815159	1.12153
17330039	XR_876046, XR_876047, XR_876048, XR_883076, XR_883077, XR_883078	LOC105246106	uncharacterized LOC105246106	NA	1.10456	1.29133	0.132507	0.131671	0.186777	0.186803	-0.707007	0.841311	1.13822
17352126	NR_131039, XR_877598, XR_877599, XR_877600, XR_884234, XR_884235, XR_884236	LOC105246506	uncharacterized LOC105246506	NA	0.980154	1.24967	0.15076	0.151335	0.269511	0.213614	-0.89214	0.896467	1.2054
17423597	XR_881146, XR_881147, XR_887438, XR_887439	LOC105247101	uncharacterized LOC105247101	NA	0.946139	1.17659	0.112302	0.112941	0.230446	0.159271	-1.0231	0.926034	1.1732
17478296	XR_391449, XR_404093, XR_862543, XR_862544, XR_862545, XR_862546, XR_862547, XR_882078, XR_882079, XR_882080, XR_882081, XR_882082	LOC108167326	uncharacterized LOC108167326	NA	1.242	1.40716	0.131813	0.131868	0.165153	0.186451	-0.626337	0.812131	1.12129
17527694	NM_010729, AF357006, BC003973, BC037999, BC098243, U79144	Loxl1	lysyl oxidase-like 1	ENSMUSG00000032334	1.27535	1.43409	0.122381	0.123759	0.158744	0.174051	-0.644921	0.81913	1.11631
17374218	NM_207206, BC068131, BC080829	Lpcat4	lysophosphatidylcholine acyltransferase 4	ENSMUSG00000027134	2.1999	2.63702	0.23118	0.231055	0.437112	0.326849	-0.94565	0.909446	1.35389
17406247	NM_023624, AF255061, BC141375, BC141378	Lrat	lecithin-retinol acyltransferase (phosphatidylcholine-retinol-O-acyltransferase)	ENSMUSG00000028003	0.953427	1.115	0.0913473	0.0918294	0.161569	0.129526	-0.882037	0.893873	1.1185
17489039	NM_175478, XM_011250770, BC066999, BC094593, DQ078787	Lrfn3	leucine rich repeat and fibronectin type III domain containing 3	ENSMUSG00000036957	0.778593	0.990077	0.133745	0.134615	0.211484	0.189761	-0.788054	0.867463	1.15788
17297660	NM_028275, XM_006519676, XM_006519677, XM_006519678, XM_006519679, XM_006519680, XM_011245223	Lrmda	leucine rich melanocyte differentiation associated	ENSMUSG00000063458	0.838595	1.10277	0.0929966	0.0933584	0.264175	0.131773	-1.41759	0.977506	1.20095
17316754	NM_172814, XM_006520902, XM_006520903, XM_006520904, BC058345	Lrp12	low density lipoprotein-related protein 12	ENSMUSG00000022305	0.956431	1.19943	0.134821	0.134807	0.242998	0.190656	-0.901232	0.898763	1.18345
17416540	NM_001080926, NR_033496, XM_011240454, XM_011240455, XM_011240456, XM_011240457, XM_011240458, XM_011240459, XM_011240460, XM_011240461, XM_011240462, XM_011240463, XM_011240464, XM_011240465, XM_011240466, XM_011240467, D85463	Lrp8	low density lipoprotein receptor-related protein 8, apolipoprotein e receptor	ENSMUSG00000028613	2.48768	2.7348	0.142855	0.141463	0.24712	0.201046	-0.869159	0.890497	1.18684
17512381	NM_177449, XM_006530892, XM_006530893, XM_006530894, XM_006530895, XM_006530896, XM_006530897, BC034290	Lrrc29	leucine rich repeat containing 29	ENSMUSG00000041679	1.93073	2.26994	0.140104	0.141199	0.33921	0.198913	-1.20584	0.955933	1.26506
17259475	NM_153545, XM_006533135, XM_006533137, XM_006533138, XM_006533139, XM_006533140, XM_006533141, XM_006533142, XM_011248964, XR_388427, XR_388428, XR_388429, XR_388430, XR_879625, BC023296	Lrrc45	leucine rich repeat containing 45	ENSMUSG00000025145	2.5737	3.23181	0.314829	0.314641	0.658111	0.445103	-1.0455	0.930371	1.57802
17422302	NM_201226, BC048911, BC094573, BC138462, BC138463	Lrrc47	leucine rich repeat containing 47	ENSMUSG00000029028	1.88147	2.19507	0.161114	0.161156	0.3136	0.22788	-0.973095	0.915615	1.2428
17369126	NM_177725, BC042710, BC048152	Lrrc8a	leucine rich repeat containing 8A	ENSMUSG00000007476	2.61277	3.46737	0.192655	0.190519	0.854604	0.270949	-2.23029	0.999195	1.80826
17270071	NM_172947, XM_006533414, BC027784	Lsm12	LSM12 homolog	ENSMUSG00000020922	3.60356	4.4816	0.443147	0.442695	0.87804	0.626385	-0.991193	0.919506	1.83788
17380666	NM_177727, XM_006500617, XM_006500618, XM_006500619, BC099395	Lsm14b	LSM family member 14B	ENSMUSG00000039108	2.21832	2.41123	0.146549	0.145983	0.192911	0.206852	-0.659451	0.824488	1.14307
17234800	BC081444, NM_025349, XM_006513948, BC027511	Lsm7	LSM7 homolog, U6 small nuclear RNA and mRNA degradation associated	ENSMUSG00000035215	1.86219	2.48585	0.289018	0.28856	0.623659	0.408409	-1.07978	0.936625	1.54078
17262316	NM_001313968, NM_008521, NR_132732, NR_132733, BC028760, U27195	Ltc4s	leukotriene C4 synthase	ENSMUSG00000020377	1.4344	1.68286	0.149206	0.149628	0.248467	0.211308	-0.831454	0.880173	1.18794
17457436	NM_001170848, NM_001170849, NM_001311099, NM_001311100, NM_138680, XM_006505747, XM_006505748, XM_006505749, XM_006505750, XM_006505751, XM_006505754, XM_006505755, XM_011241254, XM_011241255, AF318301, BC002314, BC020058, BC054449, BC056354, BC056383, BC056970	Luc7l2	LUC7-like 2 (S. cerevisiae)	ENSMUSG00000029823	2.57304	3.50971	0.24507	0.24426	0.936671	0.346009	-1.91419	0.996606	1.91411
17267822	NM_026313, XM_006534010, XM_006534011, XM_011249192, XM_011249193, XR_388511, XR_879729, BC009092	Luc7l3	LUC7-like 3 (S. cerevisiae)	ENSMUSG00000020863	2.7732	3.0634	0.211874	0.211738	0.290195	0.299539	-0.685049	0.833679	1.22281
17226435	NM_001311089, NM_001311090, NM_145100, XM_006529885, XM_011248088, BC058599	Lypd1	Ly6/Plaur domain containing 1	ENSMUSG00000026344	1.07215	1.23372	0.124233	0.124401	0.161572	0.175811	-0.649838	0.820955	1.1185
17291866	NM_201358, BC034664, BC080772	Lyrm4	LYR motif containing 4	ENSMUSG00000046573	1.66375	2.45749	0.175369	0.175557	0.793745	0.248142	-2.26186	0.99931	1.73357
17283082	BC138476, BC145725, NM_153121, BC024838, BC100548	Lysmd1	LysM, putative peptidoglycan-binding, domain containing 1	ENSMUSG00000053769	1.22242	1.39042	0.127144	0.127136	0.168006	0.179803	-0.660715	0.824949	1.1235
17391683	NM_001291027, NM_001291028, NM_197945, XM_006499504, BC058280	Lzts3	leucine zipper, putative tumor suppressor family member 3	ENSMUSG00000037703	1.97099	2.27925	0.195074	0.195277	0.308263	0.27602	-0.789706	0.867963	1.23822
17279724	NM_001163136, XM_006515860, XM_006515861, XM_006515862, XM_006515863	Macc1	metastasis associated in colon cancer 1	ENSMUSG00000041886	0.924301	1.25512	0.144877	0.142883	0.330822	0.203482	-1.14962	0.948005	1.25773
17234898	NM_013591, XM_006513293, BC024372, BC115910, BC118056, L21203	Madcam1	mucosal vascular addressin cell adhesion molecule 1	ENSMUSG00000020310	1.5772	1.72001	0.10948	0.110231	0.142808	0.15536	-0.649979	0.821007	1.10405
17513289	NM_001025577, AY560005	Maf	avian musculoaponeurotic fibrosarcoma oncogene homolog	ENSMUSG00000055435	1.95706	2.28491	0.150355	0.150423	0.327857	0.212682	-1.09003	0.938407	1.25515
17351330	NM_172833, XM_006525937, XM_006525938, XM_006525940, XM_006525941, XM_006525942, BC046536, BC110487, BC110488	Malt1	MALT1 paracaspase	ENSMUSG00000032688	1.08643	1.32893	0.145712	0.145513	0.242504	0.205927	-0.832704	0.880526	1.18304
17382638	NM_001081199, XM_011239126, XM_011239127, XM_011239128, XM_011239129, XM_011239130, XM_011239131, XM_011239132	Mamdc4	MAM domain containing 4	ENSMUSG00000026941	1.67789	1.91938	0.152202	0.151873	0.241493	0.215013	-0.794189	0.869314	1.18222
17477946	NM_172418, XM_006541232, XM_006541233, XM_006541234, XM_006541235, BC127227, BC127228, DQ534901	Mamstr	MEF2 activating motif and SAP domain containing transcriptional regulator	ENSMUSG00000042918	1.65081	1.82683	0.121766	0.121801	0.176022	0.172228	-0.722683	0.846616	1.12976
17517659	NM_028636, XM_006511493, XM_006511494, XM_006511495, XM_006511496, XM_006511498, XM_006511499, XM_011242824, XM_011242825, XR_379463, XR_379464, XR_379466, XR_379467, XR_379468, XR_870771, BC016253, BC023038, BC039913	Man2c1	mannosidase, alpha, class 2C, member 1	ENSMUSG00000032295	1.16363	1.55666	0.179487	0.179646	0.393033	0.253946	-1.09439	0.939153	1.31315
17528053	NM_011840, XM_006511145, XM_006511146, XM_011242740, XM_011242741, AB019374, BC013697, BC028260	Map2k5	mitogen-activated protein kinase kinase 5	ENSMUSG00000058444	1.26737	1.55741	0.153184	0.152253	0.290041	0.215978	-0.949587	0.910351	1.22268
17296174	NM_011945, XM_006517664, XM_011244663, XM_011244664, AF117340, L13103	Map3k1	mitogen-activated protein kinase kinase kinase 1	ENSMUSG00000021754	1.69862	2.10098	0.146381	0.144548	0.402358	0.205722	-1.38298	0.974758	1.32167
17488312	NM_001290528, XM_011250587, XR_391070, XR_881729	Map3k10	mitogen-activated protein kinase kinase kinase 10	ENSMUSG00000040390	1.72254	1.91776	0.0888027	0.0887817	0.195226	0.125571	-1.09934	0.939992	1.1449
17324259	NM_172821, XM_006522582, XM_006522583, XM_006522584, XM_011246015, XM_011246016, DQ480427	Map3k13	mitogen-activated protein kinase kinase kinase 13	ENSMUSG00000033618	1.48479	2.15763	0.223158	0.222901	0.672843	0.315412	-1.50842	0.983547	1.59421
17497414	NM_001045483, NM_027115, BC055699, BC069850	Mapk1ip1	mitogen-activated protein kinase 1 interacting protein 1	ENSMUSG00000041775	1.55652	1.97222	0.167897	0.165965	0.415694	0.23608	-1.24509	0.960866	1.33394
17342065	NM_001163447, NM_001163448, NM_001163449, NM_001163450, NM_001163451, NM_001163453, NM_013931, AB005662, AB043123, AB043124, AB043125, AF178636, AF178637, AF262046, BC060603, BC065105, BC068312	Mapk8ip3	mitogen-activated protein kinase 8 interacting protein 3	ENSMUSG00000024163	1.89677	2.36325	0.160248	0.1599	0.466482	0.226379	-1.45708	0.98033	1.38174
17452209	NM_010765, AF039840, AY533679, AY533680, AY533681, AY533682, BC019184	Mapkapk5	MAP kinase-activated protein kinase 5	ENSMUSG00000029454	1.96907	2.61705	0.237988	0.237683	0.647983	0.33635	-1.36225	0.97298	1.56698
17374939	NM_011941, XM_006499587, XM_006499588, XM_006499589, AB029482, AK122323, BC070449	Mapkbp1	mitogen-activated protein kinase binding protein 1	ENSMUSG00000033902	1.0452	1.33312	0.100687	0.100365	0.287917	0.142165	-1.43205	0.978578	1.22088
17224146	NM_001045533, XM_006496112, XM_006496113, AK122502, BC098191	March4	membrane-associated ring finger (C3HC4) 4	ENSMUSG00000039372	1.11746	1.2966	0.129838	0.129153	0.179136	0.183135	-0.691667	0.836003	1.13221
17419020	NM_010807, BC006757	Marcksl1	MARCKS-like 1	ENSMUSG00000047945	3.14741	3.41187	0.157413	0.156352	0.264459	0.221866	-0.842853	0.883364	1.20119
17284963	NR_028405	Marcksl1-ps4	MARCKS-like 1, pseudogene 4	NA	1.41673	1.76145	0.232672	0.234015	0.344717	0.329999	-0.738645	0.851896	1.2699
17362289	NM_001080388, NM_001080389, NM_001080390, NM_007928, XM_006526641, XM_006526642, XM_006526643, XM_006526644, XM_006526645, XM_006526646, XM_006526647, XM_006526648, XM_006526650, XM_006526652, XM_006526654, XM_006526656, XM_011247139, XM_011247140, BC058556	Mark2	MAP/microtubule affinity regulating kinase 2	ENSMUSG00000024969	1.57111	2.23006	0.247993	0.247051	0.65895	0.350049	-1.33109	0.970113	1.57893
17487249	NM_172279, XM_006539829, XM_011250513, AK122565, AY151083	Mark4	MAP/microtubule affinity regulating kinase 4	ENSMUSG00000030397	1.65367	2.17161	0.151823	0.151891	0.517934	0.214759	-1.70533	0.992061	1.4319
17212904	NM_175439, BC099669, BC132343, BC137739	Mars2	methionine-tRNA synthetase 2 (mitochondrial)	ENSMUSG00000046994	1.54802	1.73867	0.158844	0.159196	0.190646	0.224888	-0.599441	0.801708	1.14127
17359531	NM_183195, BC054384	Marveld1	MARVEL (membrane-associating) domain containing 1	ENSMUSG00000044345	1.33038	1.52461	0.120505	0.119839	0.194237	0.169949	-0.808161	0.873463	1.14412
17512860	NM_028584, NM_212447, BC025851	Marveld3	MARVEL (membrane-associating) domain containing 3	ENSMUSG00000001672	2.21566	2.60024	0.13674	0.136434	0.384585	0.193163	-1.40784	0.976759	1.30548
17340902	NM_008552, XM_006523293, XM_006523294, XM_006523296, XM_006523297, XM_006523299, XM_011246190, XM_011246191, XM_011246192, XM_011246193, XM_011246194, BC120790, BC125537, BC144900	Mas1	MAS1 oncogene	ENSMUSG00000068037	0.87598	1.21165	0.133941	0.134064	0.33567	0.189508	-1.25248	0.961742	1.26196
17298956	NM_133653, XM_006518450, BC011211	Mat1a	methionine adenosyltransferase I, alpha	ENSMUSG00000037798	1.14089	1.49503	0.14113	0.141495	0.354141	0.199846	-1.25304	0.961809	1.27822
17355135	NM_016977, BC116957, BC116959	Mc4r	melanocortin 4 receptor	ENSMUSG00000047259	0.766363	0.979357	0.095791	0.09552	0.212994	0.135277	-1.11334	0.942314	1.15909
17377774	NM_025543, BC027507	Mcts2	malignant T cell amplified sequence 2	ENSMUSG00000042814	2.22501	2.59188	0.146231	0.147818	0.366876	0.207927	-1.24765	0.961171	1.28956
17540959	NR_131979, XM_011250975	Mdrl	mitochondrial dynamic related lncRNA	ENSMUSG00000097468	1.17445	1.52149	0.161779	0.16078	0.347042	0.228085	-1.0759	0.935939	1.27195
17268755	NM_001080118, NM_013634, NM_134027, XM_006532502, XM_006532503, XM_006532504, XM_006532505, XM_011248799, XR_388366, AF000294, AF332073, AF332074, BC021440, BC079636	Med1	mediator complex subunit 1	ENSMUSG00000018160	1.48416	2.11548	0.24313	0.243076	0.631324	0.343799	-1.29847	0.966844	1.54899
17430853	NM_026039, BC068306	Med18	mediator complex subunit 18	ENSMUSG00000066042	1.11985	1.29861	0.102985	0.103049	0.178755	0.145688	-0.867601	0.890084	1.13191
17232244	NM_001166416, NM_027347, AF507918, BC050916	Med23	mediator complex subunit 23	ENSMUSG00000019984	1.13288	1.54213	0.18856	0.188287	0.409241	0.266471	-1.08596	0.937704	1.32799
17518342	NM_001134399, NM_172522, XM_006510984, XM_006510985, XM_006510986, XM_006510987, XM_006510988, XM_006510989, XM_006510991, XM_006510992, XM_006510993, AK122555, BC151157, BC172024	Megf11	multiple EGF-like-domains 11	ENSMUSG00000036466	1.14934	1.464	0.150502	0.151038	0.314662	0.213222	-1.04351	0.929995	1.24372
17375997	NM_008587, XM_006498860, L11625, U21301	Mertk	c-mer proto-oncogene tyrosine kinase	ENSMUSG00000014361	2.11001	2.3829	0.208185	0.207698	0.272888	0.294074	-0.656166	0.823285	1.20822
17342386	NM_133719, XM_006524879, BC037181, BC062118, BC132177, DQ133462, DQ133463, DQ133464	Metrn	meteorin, glial cell differentiation regulator	ENSMUSG00000002274	1.24266	1.60941	0.169569	0.16847	0.366745	0.239031	-1.08491	0.937522	1.28944
17258664	NM_178620, XM_006534142, XM_006534143, XM_006534144, XM_006534145, XM_006534146, XM_006534147, XM_006534148, XM_006534149, BC079583, BC088988, BC137970, BC137971	Mfsd11	major facilitator superfamily domain containing 11	ENSMUSG00000020818	1.07692	1.26567	0.120978	0.121229	0.188742	0.171267	-0.779257	0.864777	1.13977
17235701	NM_028657, XM_006514219, BC118620, BC119790	Mfsd12	major facilitator superfamily domain containing 12	ENSMUSG00000034854	1.8389	2.05055	0.148427	0.148108	0.211654	0.209682	-0.713755	0.843609	1.15801
17240296	NM_001163503, BC145051	Mfsd4b2	major facilitator superfamily domain containing 4B2	ENSMUSG00000039339	1.03743	1.22724	0.129509	0.129496	0.189807	0.183144	-0.732831	0.849987	1.14061
17251354	NM_146004, BC024997	Mfsd6l	major facilitator superfamily domain containing 6-like	ENSMUSG00000048329	1.54268	1.83321	0.142995	0.141418	0.290528	0.201114	-1.02148	0.925714	1.22309
17397475	NM_001310482, NM_174995, XM_006501248, XM_011240056, XM_011240057, BC132234, BC132260, BC028535	Mgst2	microsomal glutathione S-transferase 2	ENSMUSG00000074604	1.89445	2.15012	0.174213	0.174439	0.255673	0.246534	-0.733317	0.850148	1.19389
17470468	NM_001270475, NM_153396, XM_006505778, XM_006505779, XM_006505781, XM_006505782, XM_006505783, XM_006505784, XM_006505785, XM_006505786, XM_006505787, XM_006505788, XM_006505789, XM_006505791, XM_006505792, XM_006505793, XM_006505794, XM_006505795, XM_006505796, XM_006505797, XM_006505798, XM_006505799, XM_006505800, XM_006505801, XM_006505802, XM_006505803, XM_011241258, XM_011241259, XM_0112412…	Mical3	microtubule associated monooxygenase, calponin and LIM domain containing 3	ENSMUSG00000051586	1.89888	2.31079	0.137103	0.135303	0.411908	0.192624	-1.51208	0.983758	1.33044
17481899	NM_027587, AB359922, BC031386	Micalcl	MICAL C-terminal like	ENSMUSG00000030771	1.41067	1.65498	0.149188	0.149073	0.244316	0.210902	-0.819136	0.876656	1.18453
17313091	NM_178719, XM_006520946, XM_006520947, XM_006520948, BC137633	Mief1	mitochondrial elongation factor 1	ENSMUSG00000022412	1.63175	1.88372	0.170927	0.171244	0.251964	0.241952	-0.736366	0.85115	1.19083
17346950	NR_035427	Mir1195	microRNA 1195	ENSMUSG00000080468	3.24591	4.16546	0.350593	0.347512	0.919551	0.493639	-1.3172	0.968755	1.89153
17550080	NR_035427	Mir1195	microRNA 1195	ENSMUSG00000080468	3.24591	4.16546	0.350593	0.347512	0.919551	0.493639	-1.3172	0.968755	1.89153
17549206	NR_035427	Mir1195	microRNA 1195	ENSMUSG00000080468	3.24591	4.16546	0.350593	0.347512	0.919551	0.493639	-1.3172	0.968755	1.89153
17533002	NR_035430	Mir1198	microRNA 1198	ENSMUSG00000080645	1.34506	1.75705	0.291138	0.291043	0.411998	0.411664	-0.70768	0.841541	1.33053
17244232	NR_037219	Mir1251	microRNA 1251	ENSMUSG00000093227	0.422098	0.612337	0.118714	0.118374	0.19024	0.167647	-0.802402	0.871764	1.14095
17523434	NR_029819	Mir138-1	microRNA 138-1	ENSMUSG00000065414	1.03494	1.37428	0.163228	0.162686	0.339342	0.230456	-1.0412	0.929554	1.26518
17254838	NR_029555	Mir142	microRNA 142	ENSMUSG00000105196	0.501579	0.938381	0.197555	0.200612	0.436802	0.281554	-1.097	0.939596	1.3536
17302634	NR_029736	Mir18	microRNA 18	ENSMUSG00000065403	0.741768	0.931408	0.143388	0.143732	0.18964	0.203024	-0.660493	0.824868	1.14048
17217846	NR_029820	Mir181b-1	microRNA 181b-1	ENSMUSG00000065458	0.474486	0.820381	0.141867	0.141839	0.345895	0.200611	-1.2192	0.957665	1.27094
17328933	NR_029571	Mir185	microRNA 185	ENSMUSG00000065464	3.58923	3.83493	0.196155	0.192166	0.245699	0.274599	-0.632688	0.814541	1.18567
17403864	NR_029572	Mir186	microRNA 186	ENSMUSG00000065431	0.321438	0.792341	0.208601	0.218842	0.470903	0.302335	-1.10136	0.94033	1.38598
17233072	NR_035450	Mir1929	microRNA 1929	ENSMUSG00000089260	0.721006	0.936384	0.126223	0.127521	0.215377	0.179427	-0.848783	0.885	1.16101
17315198	NR_035462	Mir1941	microRNA 1941	ENSMUSG00000088459	0.766394	1.01216	0.148053	0.149002	0.245764	0.210051	-0.82733	0.879004	1.18572
17220529	NR_029580	Mir194-1	microRNA 194-1	ENSMUSG00000065581	1.06542	1.38966	0.132328	0.130696	0.324246	0.18599	-1.23274	0.959364	1.25201
17319205	NR_035464	Mir1943	microRNA 1943	ENSMUSG00000088901	3.35724	4.02596	0.310597	0.310602	0.668716	0.439254	-1.07649	0.936044	1.58966
17550042	NR_035464	Mir1943	microRNA 1943	ENSMUSG00000088901	3.35724	4.02596	0.310597	0.310602	0.668716	0.439254	-1.07649	0.936044	1.58966
17328220	NR_035466	Mir1945	microRNA 1945	ENSMUSG00000088544	2.71193	3.02401	0.241219	0.240778	0.312078	0.340824	-0.647468	0.820077	1.24149
17329842	NR_035468	Mir1946a	microRNA 1946a	ENSMUSG00000088985	3.1867	3.64469	0.239734	0.238882	0.457994	0.338433	-0.956913	0.912017	1.37363
17373482	NR_035480	Mir1955	microRNA 1955	ENSMUSG00000088639	0.39536	0.815396	0.152454	0.152473	0.420036	0.215616	-1.3775	0.974297	1.33796
17435769	NR_035486	Mir1960	microRNA 1960	ENSMUSG00000088113	0.332927	0.667435	0.167081	0.169098	0.334509	0.237719	-0.995013	0.92031	1.26095
17252878	NR_029794	Mir212	microRNA 212	ENSMUSG00000065590	2.31837	2.52085	0.168717	0.168868	0.202481	0.238708	-0.599792	0.801846	1.15068
17503116	NR_029740	Mir23a	microRNA 23a	ENSMUSG00000065611	0.767268	0.982597	0.166553	0.167111	0.21533	0.235936	-0.645349	0.819289	1.16097
17503118	NR_029746	Mir27a	microRNA 27a	ENSMUSG00000065444	0.372031	0.685731	0.123196	0.125271	0.3137	0.175699	-1.2625	0.962906	1.24289
17274292	NR_037226	Mir3066	microRNA 3066	ENSMUSG00000093037	0.727179	1.04804	0.156266	0.155739	0.320863	0.220621	-1.02839	0.927077	1.24908
17282902	NR_037228, AF357386	Mir3068	microRNA 3068	ENSMUSG00000105428	1.57062	2.37157	0.267668	0.267304	0.800954	0.378282	-1.49719	0.982885	1.74225
17318426	NR_037240	Mir3079	microRNA 3079	ENSMUSG00000093169	0.242825	0.498158	0.120606	0.123578	0.255333	0.172677	-1.04558	0.930386	1.19361
17330600	NR_037242	Mir3081	microRNA 3081	ENSMUSG00000093046	4.52142	4.9373	0.263222	0.263528	0.41588	0.372469	-0.789521	0.867907	1.33411
17368067	NR_037270	Mir3087	microRNA 3087	ENSMUSG00000104741	0.340607	0.872817	0.220985	0.223215	0.53221	0.314101	-1.19812	0.954905	1.44614
17508132	NR_037293	Mir3107	microRNA 3107	ENSMUSG00000106471	2.48031	2.70782	0.146201	0.146162	0.227507	0.206732	-0.778167	0.864442	1.17081
17474527	NR_029763	Mir330	microRNA 330	ENSMUSG00000065543	1.27101	1.85979	0.157703	0.156452	0.588786	0.222143	-1.87417	0.995981	1.50398
17278755	NR_029918	Mir370	microRNA 370	ENSMUSG00000065433	0.490063	0.744696	0.14409	0.144443	0.254633	0.204024	-0.882509	0.893995	1.19303
17254976	NR_039545	Mir378b	microRNA 378b	ENSMUSG00000092985	3.1527	3.38197	0.181065	0.181082	0.229264	0.256076	-0.633071	0.814686	1.17224
17508846	NR_029884	Mir383	microRNA 383	ENSMUSG00000065457	1.28124	2.39749	0.229917	0.232884	1.11625	0.327256	-2.4119	0.999676	2.16783
17290003	NR_030602	Mir449b	microRNA 449b	ENSMUSG00000078027	4.17251	4.65155	0.266491	0.263939	0.479047	0.375075	-0.903119	0.899235	1.39382
17366856	NR_030564	Mir466b-2	microRNA 466b-2	ENSMUSG00000076966	0.135359	0.366871	0.130205	0.130576	0.231512	0.184401	-0.887761	0.895348	1.17406
17366932	NR_030570	Mir466h	microRNA 466h	ENSMUSG00000077941	2.51481	3.22388	0.237267	0.236223	0.709078	0.334808	-1.49756	0.982907	1.63476
17366740	NR_030571	Mir467c	microRNA 467c	ENSMUSG00000077049	1.0803	1.67545	0.255794	0.258317	0.595148	0.363536	-1.15761	0.949196	1.51063
17500060	NR_030254	Mir486	microRNA 486	ENSMUSG00000070084	2.43886	2.79997	0.212236	0.2116	0.361106	0.299698	-0.851994	0.885879	1.28441
17278846	NR_030271	Mir487b	microRNA 487b	ENSMUSG00000076219	0.987971	1.25004	0.138054	0.137848	0.262064	0.195092	-0.949846	0.91041	1.19919
17275060	NR_039558	Mir5099	microRNA 5099	ENSMUSG00000092998	2.5791	3.04313	0.309911	0.309399	0.464031	0.437919	-0.74927	0.855343	1.37939
17282019	NR_039597	Mir5135	microRNA 5135	ENSMUSG00000092738	2.53742	3.10536	0.168254	0.169403	0.567937	0.238761	-1.68198	0.991313	1.4824
17278848	NR_030262	Mir539	microRNA 539	ENSMUSG00000076063	0.539923	0.977102	0.181675	0.183704	0.437179	0.258366	-1.19649	0.954686	1.35395
17278696	NR_030425	Mir665	microRNA 665	ENSMUSG00000076313	1.90972	3.11325	0.222586	0.217389	1.20353	0.311131	-2.73526	0.999945	2.30303
17550104	NR_035408	Mir669a-1	microRNA 669a-1	ENSMUSG00000096583	0.721133	0.990127	0.198854	0.201728	0.268994	0.283261	-0.671492	0.828851	1.20497
17550120	NR_035408	Mir669a-1	microRNA 669a-1	ENSMUSG00000096583	0.721133	0.990127	0.198854	0.201728	0.268994	0.283261	-0.671492	0.828851	1.20497
17550118	NR_035408	Mir669a-1	microRNA 669a-1	ENSMUSG00000096583	0.721133	0.990127	0.198854	0.201728	0.268994	0.283261	-0.671492	0.828851	1.20497
17550116	NR_035408	Mir669a-1	microRNA 669a-1	ENSMUSG00000096583	0.721133	0.990127	0.198854	0.201728	0.268994	0.283261	-0.671492	0.828851	1.20497
17550114	NR_035408	Mir669a-1	microRNA 669a-1	ENSMUSG00000096583	0.721133	0.990127	0.198854	0.201728	0.268994	0.283261	-0.671492	0.828851	1.20497
17550112	NR_035408	Mir669a-1	microRNA 669a-1	ENSMUSG00000096583	0.721133	0.990127	0.198854	0.201728	0.268994	0.283261	-0.671492	0.828851	1.20497
17550106	NR_035408	Mir669a-1	microRNA 669a-1	ENSMUSG00000096583	0.721133	0.990127	0.198854	0.201728	0.268994	0.283261	-0.671492	0.828851	1.20497
17550110	NR_035408	Mir669a-1	microRNA 669a-1	ENSMUSG00000096583	0.721133	0.990127	0.198854	0.201728	0.268994	0.283261	-0.671492	0.828851	1.20497
17550102	NR_035408	Mir669a-1	microRNA 669a-1	ENSMUSG00000096583	0.721133	0.990127	0.198854	0.201728	0.268994	0.283261	-0.671492	0.828851	1.20497
17550122	NR_035408	Mir669a-1	microRNA 669a-1	ENSMUSG00000096583	0.721133	0.990127	0.198854	0.201728	0.268994	0.283261	-0.671492	0.828851	1.20497
17550108	NR_035408	Mir669a-1	microRNA 669a-1	ENSMUSG00000096583	0.721133	0.990127	0.198854	0.201728	0.268994	0.283261	-0.671492	0.828851	1.20497
17550100	NR_035408	Mir669a-1	microRNA 669a-1	ENSMUSG00000096583	0.721133	0.990127	0.198854	0.201728	0.268994	0.283261	-0.671492	0.828851	1.20497
17550128	NR_035408	Mir669a-1	microRNA 669a-1	ENSMUSG00000096583	0.721133	0.990127	0.198854	0.201728	0.268994	0.283261	-0.671492	0.828851	1.20497
17366718	NR_035417	Mir669i	microRNA 669i	ENSMUSG00000080657	0.592606	0.832924	0.113053	0.113695	0.240318	0.160336	-1.05984	0.933043	1.18125
17366922	NR_035474	Mir669m-1	microRNA 669m-1	ENSMUSG00000089570	0.667046	1.6058	0.212037	0.212907	0.938758	0.300481	-2.20913	0.999109	1.91688
17401999	NR_130332	Mir669n	microRNA 669n	ENSMUSG00000089261	1.93036	2.30445	0.273632	0.275278	0.374084	0.38814	-0.6815	0.832424	1.29602
17366928	NR_130331	Mir669o	microRNA 669o	ENSMUSG00000077086	1.19651	1.7828	0.283312	0.281967	0.586282	0.399714	-1.03715	0.928779	1.50137
17278822	NR_030445	Mir679	microRNA 679	ENSMUSG00000076145	1.21704	1.55359	0.169615	0.16982	0.336555	0.240016	-0.991519	0.919575	1.26274
17538354	NR_030448	Mir680-2	microRNA 680-2	ENSMUSG00000076117	4.51516	4.86236	0.156345	0.150115	0.347205	0.216745	-1.13272	0.945412	1.27209
17378346	NR_030475	Mir695	microRNA 695	ENSMUSG00000076216	0.848227	0.985741	0.104279	0.105878	0.137514	0.148608	-0.65432	0.822608	1.10001
17278816	NR_030421	Mir758	microRNA 758	ENSMUSG00000076459	0.861324	1.00663	0.108173	0.107978	0.145309	0.152842	-0.672258	0.829126	1.10597
17255828	NM_139311, XM_006533332, XM_006533333, XM_006533335, AY050217	Mllt6	myeloid/lymphoid or mixed-lineage leukemia; translocated to, 6	ENSMUSG00000038437	2.45903	2.64918	0.125642	0.125972	0.190149	0.177918	-0.755714	0.857407	1.14088
17454692	NM_175217, XM_006504753, XM_011240988, AY134664, AY424299, BC025064	Mmd2	monocyte to macrophage differentiation-associated 2	ENSMUSG00000039533	1.34213	1.58214	0.135007	0.135193	0.240004	0.19106	-0.888246	0.895473	1.181
17519155	NM_008613, XM_006510824, XM_011242665, BC046624, D14849	Mns1	meiosis-specific nuclear structural protein 1	ENSMUSG00000032221	1.61575	1.87792	0.15108	0.150874	0.262174	0.213513	-0.86826	0.890259	1.19928
17417306	NM_175308, XM_011240379, XM_011240380, XM_011240381, XM_011240382, BC099740, BC137587, BC137589	Mob3c	MOB kinase activator 3C	ENSMUSG00000028709	1.61839	2.26628	0.187892	0.187844	0.647888	0.265685	-1.72432	0.992627	1.56687
17521475	NM_028369, XM_006511839, BC048852, BC058717	Mon1a	MON1 homolog A, secretory traffciking associated	ENSMUSG00000032583	1.59091	1.99331	0.150257	0.150848	0.402391	0.212914	-1.33638	0.970616	1.3217
17527532	NM_025837, XM_006510770, XM_006510771, XM_006510772, AF244360, BC009068, BC051163	Mpi	mannose phosphate isomerase	ENSMUSG00000032306	1.51793	1.79376	0.20026	0.200495	0.275834	0.283377	-0.688286	0.834819	1.21069
17269995	NM_007863, XM_006532138, XM_006532139, XM_006532140, AF079366, AY236514, BC062642	Mpp3	membrane protein, palmitoylated 3 (MAGUK p55 subfamily member 3)	ENSMUSG00000052373	1.32076	1.48914	0.117643	0.117594	0.168377	0.166338	-0.715775	0.844293	1.12379
17229259	NM_001001880, NM_001083897, XM_006496974, AY764247, BC072563	Mpzl1	myelin protein zero-like 1	ENSMUSG00000026566	2.84217	3.03694	0.149406	0.149564	0.194767	0.211404	-0.65146	0.821554	1.14454
17447510	NM_026242, BC010209	Mrfap1	Morf4 family associated protein 1	ENSMUSG00000055302	4.1039	4.46829	0.247911	0.246688	0.364389	0.349735	-0.736736	0.851271	1.28734
17380790	NM_028479, XM_011239962, XR_375403, XR_375404, XR_375405, BC054431, BC110993, BC116732, BC116734	Mrgbp	MRG/MORF4L binding protein	ENSMUSG00000027569	1.56526	1.78658	0.110999	0.110467	0.221317	0.1566	-0.999325	0.92121	1.1658
17491323	NM_001172588, XM_006541100, BC064040	Mrgpra2a	MAS-related GPR, member A2A	ENSMUSG00000093973	0.85973	1.09086	0.150819	0.152006	0.231135	0.214132	-0.763255	0.859796	1.17376
17498360	NM_203492, AJ313465, BC100302	Mrgprg	MAS-related GPR, member G	ENSMUSG00000050276	1.97945	2.20557	0.137004	0.137525	0.226118	0.194122	-0.823655	0.877955	1.16968
17333320	NM_030726, AF295365, BC116696, BC117525	Mrgprh	MAS-related GPR, member H	ENSMUSG00000059408	1.05252	1.2261	0.137858	0.137829	0.173583	0.19494	-0.629639	0.813386	1.12786
17491358	NM_001034868, BC141225	Mrgprx2	MAS-related GPR, member X2	ENSMUSG00000074109	1.00611	1.26937	0.152664	0.1511	0.263265	0.214796	-0.866666	0.889835	1.20019
17318179	NM_001282443, XM_006520769, XM_006520770, XM_006520771, XR_384000, XR_384001	Mroh6	maestro heat-like repeat family member 6	ENSMUSG00000098678	1.53902	1.73058	0.132389	0.131936	0.19156	0.186907	-0.724713	0.847295	1.142
17439374	NM_001039084, NM_053158, XM_006535292, XM_011249596, AB049632, BC061042	Mrpl1	mitochondrial ribosomal protein L1	ENSMUSG00000029486	1.62001	1.98868	0.17104	0.170301	0.368666	0.241365	-1.08005	0.936672	1.29116
17521070	NM_053159, AB049633, BC011128, BC016586, BC034877	Mrpl3	mitochondrial ribosomal protein L3	ENSMUSG00000032563	2.20839	2.39342	0.141807	0.141521	0.185037	0.200344	-0.653083	0.822152	1.13685
17469089	NM_025578, BC022953	Mrps25	mitochondrial ribosomal protein S25	ENSMUSG00000014551	1.81808	2.11986	0.166476	0.166206	0.301772	0.235242	-0.90709	0.900222	1.23266
17362998	NM_133246, AF321128, AY184359, BC117013, BC117015, BC144853	Ms4a3	membrane-spanning 4-domains, subfamily A, member 3	ENSMUSG00000024681	1.27623	1.46102	0.110803	0.111134	0.184785	0.156933	-0.832601	0.880497	1.13665
17362973	NM_026835, AF237911, AY039037, BC018331, BC029738, AB026047	Ms4a6d	membrane-spanning 4-domains, subfamily A, member 6D	ENSMUSG00000024679	0.469681	0.828301	0.126058	0.127817	0.35862	0.179521	-1.41255	0.977123	1.2822
17514417	NM_145609, XM_006509891, BC014729	Msantd4	Myb/SANT-like DNA-binding domain containing 4 with coiled-coils	ENSMUSG00000041124	1.58562	1.93118	0.13961	0.140983	0.345565	0.198411	-1.23154	0.959216	1.27065
17344158	NM_001146215, NM_013600, NR_130640, NR_130641, XM_006523770, XM_006523771, XM_006523772, XM_006523773, XM_006523774, XM_006523775, XM_006523776, XM_006523777, XM_006523778, XM_006523779, XM_006523780, XM_006523781, XM_006523783, XM_006525332, XM_006525333, XM_006525334, XM_006525335, XM_006525336, XM_006525337, XM_006525338, XM_006525339, XM_006525340, XM_006525341, XM_006525342, XM_006525343, XM…	Msh5	mutS homolog 5	ENSMUSG00000007035	1.4007	1.56162	0.133136	0.133491	0.160918	0.188534	-0.603532	0.803315	1.118
17441140	NM_008629, XM_006530177, XM_006530178, XM_006530179, XM_006530180, XM_006530181, XM_006530182, BC026510, D49654	Msi1	musashi RNA-binding protein 1	ENSMUSG00000054256	1.93152	2.52552	0.216621	0.216397	0.593999	0.30619	-1.37176	0.973808	1.50942
17267559	NM_001201341, NM_054043, XM_006534431, XM_006534432, XM_006534434, XM_006534435, XM_006534438, XM_006534439, XM_006534440, XM_006534441, XM_006534442, XM_006534443, XM_006536464, XM_006536469, XM_011249302, XM_011249303, XM_011249304, XM_011249305, XM_011251949, XM_011251959, XM_011251961, XM_011251962, XM_011251969, XM_011251970, XM_011251971, XM_011251972, XM_011251973, XM_011251978, XR_388550,…	Msi2	musashi RNA-binding protein 2	ENSMUSG00000069769	3.23207	3.87854	0.24022	0.239511	0.64647	0.339221	-1.34757	0.971659	1.56533
17342340	NM_018857, XM_006524649, XM_006524650, BC023753, D86370	Msln	mesothelin	ENSMUSG00000063011	1.44617	1.70035	0.174926	0.175224	0.254178	0.247594	-0.725912	0.847694	1.19266
17447610	NM_010835, AF308572, BC016426	Msx1	msh homeobox 1	ENSMUSG00000048450	1.85116	2.30094	0.216941	0.217276	0.449786	0.307038	-1.03585	0.928528	1.36584
17293870	NM_025547, XM_006517321, XM_006517322, XM_011244548, XM_011244549, XR_873445, BC025173, BC085282	Mterf3	mitochondrial transcription termination factor 3	ENSMUSG00000021519	1.21746	1.51467	0.114891	0.114068	0.297206	0.161899	-1.29807	0.966802	1.22876
17225693	NM_001310756, NM_178051, BC002280, BC055877, BC064709	Mterf4	mitochondrial transcription termination factor 4	ENSMUSG00000026273	1.77053	1.97164	0.142719	0.143058	0.201111	0.202075	-0.703731	0.840187	1.14958
17518573	NM_027134, XM_006511409, XM_011242808, BC019509	Mtfmt	mitochondrial methionyl-tRNA formyltransferase	ENSMUSG00000059183	1.69483	2.00515	0.183257	0.183236	0.310319	0.25915	-0.846727	0.884435	1.23998
17290565	NM_001081128, XM_006516661, XM_006516662, BC145683, BC145685	Mtr	5-methyltetrahydrofolate-homocysteine methyltransferase	ENSMUSG00000021311	1.013	1.28083	0.129474	0.128992	0.267835	0.182763	-1.03625	0.928604	1.204
17444884	NM_029920, XM_006504890, XM_006504891, XM_006504892, XM_006504893, XM_006504894, XM_011241018, BC055016, BC150942	Mtus2	microtubule associated tumor suppressor candidate 2	ENSMUSG00000029651	1.02353	1.58481	0.139112	0.141381	0.56128	0.198345	-2.00099	0.997671	1.47558
17538060	NM_001164630, NM_001164631, NM_001164632, NM_001164633, NM_175541, XM_006528541, XM_006528543, XM_006528544, XM_006528545, BC120584, BC137665	Mum1l1	melanoma associated antigen (mutated) 1-like 1	ENSMUSG00000042515	0.83286	0.999933	0.0739649	0.0736902	0.167073	0.104408	-1.13151	0.945222	1.12278
17425926	NM_001281979, XM_006536395, XM_006537480	Mup9	major urinary protein 9	ENSMUSG00000078686, ENSMUSG00000107188	0.14291	0.543279	0.156475	0.158862	0.400369	0.222983	-1.26962	0.963714	1.31985
17292828	NM_016662, XR_873434, BC051970, U32394	Mxd3	Max dimerization protein 3	ENSMUSG00000021485	1.42364	1.62869	0.129463	0.1297	0.205048	0.183256	-0.791192	0.868412	1.15272
17272509	NM_026280, XM_006534005, XM_006534006, XM_011249191, BC075618, BC147320, BC147321	Mxra7	matrix-remodelling associated 7	ENSMUSG00000020814	1.77696	1.97885	0.125069	0.12469	0.201894	0.176606	-0.808355	0.873519	1.15021
17390844	NM_001162417, NM_001162418, NM_010852, XM_006498884, XM_006498885, XM_006498886, XM_011239342, XM_011239343, XM_011239344, XM_011239345, AF483504, AF483505	Myef2	myelin basic protein expression factor 2, repressor	ENSMUSG00000027201	1.64383	2.39046	0.308793	0.310818	0.746637	0.438134	-1.205	0.955822	1.67788
17286962	NM_153789, AY434449, BC010206	Mylip	myosin regulatory light chain interacting protein	ENSMUSG00000038175	1.84772	2.16453	0.152468	0.151637	0.316812	0.215036	-1.04178	0.929665	1.24557
17325159	NM_139300, XM_006521702, XM_006521703, XM_006521705, AY237726, AY237727, BC058610, BC145279, BC150749, AF314149	Mylk	myosin, light polypeptide kinase	ENSMUSG00000022836	1.77549	2.15122	0.16102	0.160552	0.375727	0.227386	-1.16841	0.950771	1.29749
17350267	NM_001033621, XM_006526131, XM_006526132, XM_006526133, AF230979, BC016214, BC064052	Myot	myotilin	ENSMUSG00000024471	1.04021	1.25862	0.120535	0.121376	0.218408	0.171058	-0.90284	0.899165	1.16345
17528673	NM_001033208, BC139077, BC139078	Myzap	myocardial zonula adherens protein	ENSMUSG00000041361	2.18057	2.58971	0.178416	0.178083	0.409137	0.252083	-1.14765	0.947708	1.32789
17309065	NM_175245, XM_006519687, BC117005, BC117007	Mzt1	mitotic spindle organizing protein 1	ENSMUSG00000033186	3.07571	3.34728	0.207183	0.206988	0.271574	0.292863	-0.655705	0.823117	1.20712
17260406	NM_001081652, XM_006514589, XR_380961, XR_380962	Nacad	NAC alpha domain containing	ENSMUSG00000041073	1.5037	1.81613	0.192071	0.192558	0.312428	0.271974	-0.812283	0.874669	1.2418
17382822	NM_001037098, NM_026495, XM_006498259, XM_006498260, BC022103	Nacc2	nucleus accumbens associated 2, BEN and BTB (POZ) domain containing	ENSMUSG00000026932	1.57387	1.87056	0.127726	0.128321	0.296687	0.181053	-1.15871	0.949359	1.22832
17310187	NM_001040395, NM_001085410, NM_001286253, NM_001286255, BC048411	Nadk2	NAD kinase 2, mitochondrial	ENSMUSG00000022253	1.21766	1.90869	0.200202	0.200967	0.691027	0.283669	-1.72253	0.992575	1.61443
17498370	NM_001308095, NM_030221, XM_006508655, XM_011242021, XM_011242022, XM_011242023, XR_378612, BC038016	Nadsyn1	NAD synthetase 1	ENSMUSG00000031090	1.3906	1.56593	0.131546	0.131587	0.175328	0.186063	-0.666309	0.826981	1.12922
17327934	NM_013796, NR_027804, XM_006522216, BC039790	Nagpa	N-acetylglucosamine-1-phosphodiester alpha-N-acetylglucosaminidase	ENSMUSG00000023143	1.76323	2.01593	0.161501	0.162096	0.252696	0.228818	-0.780896	0.86528	1.19143
17474385	NM_194064, AB095972	Nanos2	nanos C2HC-type zinc finger 2	ENSMUSG00000051965	0.904368	1.10475	0.119315	0.119206	0.200378	0.16866	-0.840086	0.882595	1.149
17468417	NM_001037842, XM_006506801, XM_006506802	Nat8f3	N-acetyltransferase 8 (GCN5-related) family member 3	ENSMUSG00000051262	1.66274	2.37008	0.348497	0.346194	0.707339	0.491223	-1.0182	0.92506	1.63279
17213369	NM_173444, XM_006496028, XM_006496029, XM_006496030, XM_006496031, XM_006496032, XM_006496033, XM_006496034, XM_006496035, XM_006496037, XM_006496038, XM_011238527, BC060141	Nbeal1	neurobeachin like 1	ENSMUSG00000073664	1.05577	1.25763	0.0790931	0.0791438	0.201858	0.11189	-1.27567	0.964389	1.15018
17453288	NM_001286037, NM_010876, NR_104383, XR_377103, AB002663, BC055836	Ncf1	neutrophil cytosolic factor 1	ENSMUSG00000015950	1.73246	2.06324	0.183954	0.183506	0.330782	0.259834	-0.900182	0.8985	1.25769
17279805	NM_010881, XM_006515005, XM_006515006, XM_006515007, XM_011243839, XM_011243840, XM_011243841, BC068177, BC080866, U56920, U64606, U64828	Ncoa1	nuclear receptor coactivator 1	ENSMUSG00000020647	1.34035	1.54633	0.138346	0.138064	0.205978	0.195452	-0.74519	0.854026	1.15347
17279830	XM_006515007	Ncoa1	nuclear receptor coactivator 1	ENSMUSG00000020647	1.12546	1.32215	0.112165	0.113076	0.196695	0.159271	-0.873257	0.891579	1.14607
17259264	NM_001110242, BC147711, BC147720	Ndufaf8	NADH dehydrogenase (ubiquinone) 1 alpha subcomplex assembly factor 8	ENSMUSG00000078572	1.96514	2.38891	0.219874	0.218758	0.423776	0.310161	-0.966127	0.914079	1.34143
17540490	NM_019435, XM_006527554, BC027265	Ndufb11	NADH dehydrogenase (ubiquinone) 1 beta subcomplex, 11	ENSMUSG00000031059	1.33353	1.72344	0.193376	0.193484	0.389907	0.273551	-1.00788	0.922972	1.31031
17550428	NR_131212, GQ859163	Neat1	nuclear paraspeckle assembly transcript 1 (non-protein coding)	ENSMUSG00000092274	1.45079	2.19502	0.157316	0.157385	0.744225	0.222527	-2.36486	0.999588	1.67507
17501367	NM_001293637, NM_001293638, NM_001293639, NM_175089, XM_006509294, XM_006509296, XM_011242177, AY850065, BC157939, BC158009, BC172091, XR_406161, XR_406162	Nek1	NIMA (never in mitosis gene a)-related expressed kinase 1	ENSMUSG00000031644	0.816554	1.0311	0.0881116	0.0882241	0.21455	0.124688	-1.21671	0.957347	1.16034
17380340	NM_020580, XM_006499946, BC006959, BC031747	Nelfcd	negative elongation factor complex member C/D, Th1l	ENSMUSG00000016253	1.83835	2.03095	0.135545	0.135143	0.192601	0.191405	-0.711525	0.842852	1.14282
17336811	NM_010893, BC004666, U93702	Neu1	neuraminidase 1	ENSMUSG00000007038	2.28318	2.5262	0.109937	0.10959	0.243025	0.155229	-1.10704	0.941278	1.18347
17360166	NM_001163480, NM_021360, AF400063, AF401228, BC058386, BC099702, Y15160	Neurl1a	neuralized E3 ubiquitin protein ligase 1A	ENSMUSG00000006435	1.79051	1.99845	0.139919	0.13973	0.207943	0.197742	-0.743585	0.853506	1.15504
17268356	NM_001130450, NM_001130451, NM_001130452, NM_001130453, NM_001130454, NM_008686, XM_011248790, AF071084, BC043063, BC047283	Nfe2l1	nuclear factor, erythroid derived 2,-like 1	ENSMUSG00000038615	2.55403	2.77585	0.162017	0.16196	0.221826	0.229087	-0.684697	0.833555	1.16621
17415606	NM_001122952, NM_001122953, NM_010905, XM_006502841, XM_006502842, XM_006502843, XM_006502844, XM_006502845, AF326553, AF326554, BC075702, BC122878, D90173, D90174, D90175, D90176	Nfia	nuclear factor I/A	ENSMUSG00000028565	2.31594	3.28758	0.273891	0.272945	0.971636	0.386673	-1.77683	0.994011	1.96106
17511142	NM_001081981, NM_001081982, NM_001297601, NM_010906, XM_006530755, XM_006530756, XM_006530757, XM_006530758, XM_006530759, XM_006530760, XM_006530761, XM_006530762, XM_006530763, XM_006530764, XM_011248326, BC003766	Nfix	nuclear factor I/X	ENSMUSG00000001911	2.78014	3.19449	0.229576	0.229447	0.41435	0.324579	-0.902676	0.899124	1.3327
17395707	NM_001141933, NM_021426, XM_006500689, XM_006500690, AB030182, BC061107, BC089330, EF058055, EF058056, EF058057	Nkain4	Na+/K+ transporting ATPase interacting 4	ENSMUSG00000027574	1.62841	1.83418	0.140575	0.14016	0.205775	0.19851	-0.732984	0.850038	1.15331
17297374	NM_001316711, NM_001316712, NM_023526, XM_006518097, AF225707, BC061092	Nkiras1	NFKB inhibitor interacting Ras-like protein 1	ENSMUSG00000021772	1.37747	1.62271	0.163009	0.162857	0.245239	0.230422	-0.752576	0.856404	1.18529
17266830	NM_145431, XM_006532975, XM_006532976, XR_388409, XR_879591, BC018399	Nle1	notchless homolog 1	ENSMUSG00000020692	2.03981	2.30979	0.147764	0.146586	0.269973	0.208139	-0.917174	0.902698	1.20579
17264984	NM_198862, XM_006532901, XM_006532902, XM_006532903, BC056478	Nlgn2	neuroligin 2	ENSMUSG00000051790	2.23817	2.70289	0.156523	0.158163	0.464714	0.22252	-1.47673	0.98162	1.38004
17494822	NM_175532, AY355344, AY489193, BC113194, BC113801	Nlrp10	NLR family, pyrin domain containing 10	ENSMUSG00000049709	1.16085	1.38498	0.1362	0.136406	0.224133	0.192762	-0.822183	0.877533	1.16807
17265473	NM_001004142, AY355339, DQ117601	Nlrp1a	NLR family, pyrin domain containing 1A	ENSMUSG00000069830	0.598532	0.758937	0.108722	0.108815	0.160405	0.153821	-0.737369	0.851479	1.1176
17293774	NM_175290, AY596201	Nlrp4f	NLR family, pyrin domain containing 4F	ENSMUSG00000032999	0.499543	0.774829	0.127278	0.128214	0.275286	0.180661	-1.07747	0.936217	1.21023
17475431	NM_001048219, NM_001048220, NM_001302792, AY364009, AY596202	Nlrp9a	NLR family, pyrin domain containing 9A	ENSMUSG00000054102	0.906063	1.16735	0.171839	0.171207	0.261288	0.24257	-0.761669	0.859296	1.19855
17342595	NM_019731, XM_006524676, XM_006524677, AF153451, AF288690, BC027277	Nme4	NME/NM23 nucleoside diphosphate kinase 4	ENSMUSG00000024177	1.5948	1.95265	0.147992	0.148436	0.357851	0.209607	-1.20721	0.956112	1.28152
17522219	NM_018757, XM_006512197, XM_006512198, XM_006512199, XM_006512200, AF051942, BC002007	Nme6	NME/NM23 nucleoside diphosphate kinase 6	ENSMUSG00000032478	1.09443	1.38406	0.146043	0.146356	0.289628	0.206757	-0.990525	0.919365	1.22233
17433151	NM_133435, XM_006539105, XM_011251155, AF260925, AY679721, BC138500, BC138502, AF260924	Nmnat1	nicotinamide nucleotide adenylyltransferase 1	ENSMUSG00000028992	1.02094	1.22454	0.147085	0.146748	0.203604	0.207772	-0.692925	0.836443	1.15157
17243219	NM_027120, XM_011243554, BC119244, BC119246	Nmrk2	nicotinamide riboside kinase 2	ENSMUSG00000004939	1.19045	1.45533	0.10224	0.101991	0.264878	0.144413	-1.29695	0.966685	1.20153
17359902	NM_001039351, NM_001039352, NM_001039353, NM_053086	Nolc1	nucleolar and coiled-body phosphoprotein 1	ENSMUSG00000015176	2.04263	2.42015	0.172917	0.171145	0.377516	0.243292	-1.09722	0.939633	1.2991
17212087	NM_008719, XM_011238452, BC109166, U77969	Npas2	neuronal PAS domain protein 2	ENSMUSG00000026077	1.34173	1.60213	0.187518	0.186991	0.260404	0.264818	-0.695322	0.837278	1.19781
17233716	NM_001177511, XM_011243444	Npffr1	neuropeptide FF receptor 1	ENSMUSG00000020090	1.86738	2.12767	0.198169	0.198613	0.260289	0.280568	-0.656	0.823225	1.19772
17391347	NM_001291012, NM_001291013, NM_016902, XM_006499904, XM_011239695, XM_011239696, XM_011239697, AF127180, AF176210, BC118953, EF174553, EF174554, FJ767895, FJ767896, FJ767897, FJ767898	Nphp1	nephronophthisis 1 (juvenile) homolog (human)	ENSMUSG00000027378	1.49855	1.68592	0.152255	0.152015	0.187369	0.215151	-0.615799	0.808088	1.13869
17489094	NR_004443	Nphs1os	nephrosis 1 homolog, nephrin, opposite strand	ENSMUSG00000087009	1.09059	1.32673	0.113627	0.113843	0.236142	0.160846	-1.03812	0.928965	1.17784
17228234	NM_028749, BC022734	Npl	N-acetylneuraminate pyruvate lyase	ENSMUSG00000042684	0.989043	1.3242	0.153141	0.152185	0.335155	0.215899	-1.09769	0.939712	1.26151
17225191	NM_010933, BC111834	Nppc	natriuretic peptide type C	ENSMUSG00000026241	1.73118	2.03508	0.158899	0.159922	0.303899	0.225441	-0.953192	0.911174	1.23448
17407306	NM_008727, XM_006501114, XR_375494, BC110659, J05504, L31932	Npr1	natriuretic peptide receptor 1	ENSMUSG00000027931	1.37107	1.51925	0.0920403	0.0917009	0.14818	0.129925	-0.806459	0.872962	1.10817
17458514	NM_023456, AF273768, BC043012	Npy	neuropeptide Y	ENSMUSG00000029819	1.63122	1.84327	0.125941	0.125493	0.212058	0.177791	-0.843396	0.883515	1.15834
17550414	NM_001285517, NM_001285518, NM_001285519, NM_009473, XM_006540804, BC066025, EU869275, U09419	Nr1h2	nuclear receptor subfamily 1, group H, member 2	ENSMUSG00000060601	2.72943	3.12977	0.234603	0.234476	0.400338	0.331689	-0.853456	0.886278	1.31982
17490312	NM_001285517, NM_001285518, NM_001285519, NM_009473, XM_006540804, BC066025, EU869275, U09419	Nr1h2	nuclear receptor subfamily 1, group H, member 2	ENSMUSG00000060601	2.54247	2.77763	0.126214	0.124863	0.235166	0.177541	-0.936612	0.907343	1.17704
17330323	NM_001098404, NM_010936, XM_006521846, XM_006521847, XM_006521848, XM_011245839, XM_011245840, XR_384533, AF031814, BC120796, BC137780	Nr1i2	nuclear receptor subfamily 1, group I, member 2	ENSMUSG00000022809	1.44384	2.02874	0.139788	0.141123	0.584897	0.198637	-2.08212	0.998383	1.49993
17492066	NM_009697, NM_183261, XM_006540577, XM_006540578, BC042484, U07635	Nr2f2	nuclear receptor subfamily 2, group F, member 2	ENSMUSG00000030551	2.17731	2.69961	0.168157	0.167236	0.522307	0.23716	-1.55729	0.986179	1.43625
17370478	XR_374324, XR_399740, XR_399741, XR_866166, XR_866167, XR_866168, XR_866169, XR_866170, XR_866171, XR_866172, XR_866173, XR_866174, XR_885758, XR_885759, XR_885760, XR_885761, XR_885762, XR_885763, XR_885764, XR_885765	Nr6a1os	nuclear receptor subfamily 6, group A, member 1, opposite strand	NA	0.770904	0.984103	0.123808	0.123622	0.213199	0.17496	-0.861651	0.888494	1.15926
17318312	NM_144847, XM_006520772, BC011468, BC012437	Nrbp2	nuclear receptor binding protein 2	ENSMUSG00000075590	1.7006	2.22382	0.227224	0.227416	0.523217	0.321478	-1.15084	0.948188	1.43716
17353370	NM_001109988, NM_001109989, NM_001267717, NM_053078, BC054762, EU447302	Nrep	neuronal regeneration related protein	ENSMUSG00000042834	1.61811	1.99085	0.163173	0.163513	0.372738	0.231002	-1.14097	0.94669	1.29481
17456804	NM_001164226, NM_001164227, NM_001164228, NM_001164229, NM_001164230, NM_010938, XM_006505005, XM_006505006, XM_006505008, XM_011241044, XM_011241045, XM_011241046, XM_011241047, XM_011241048, AF098077, BC005410	Nrf1	nuclear respiratory factor 1	ENSMUSG00000058440	1.40172	1.57781	0.132099	0.131486	0.176086	0.186383	-0.668041	0.827607	1.12981
17463422	NM_001162858, NM_021717, XM_006506449, XM_006506451, BC094230, BC115523	Nrip2	nuclear receptor interacting protein 2	ENSMUSG00000001520	1.30754	1.61356	0.188597	0.188594	0.30602	0.266714	-0.811314	0.874386	1.23629
17306680	NM_001136074, NM_001271916, NM_001271917, NM_008736, XM_006518688, BC031440, L14935	Nrl	neural retina leucine zipper gene	ENSMUSG00000040632	1.41472	1.82741	0.158184	0.158006	0.412689	0.22358	-1.30519	0.967541	1.33116
17506891	NM_001310688, NM_025636, XM_006531283, XM_006531285, XM_006531286, XM_006531287, BC025168	Ntpcr	nucleoside-triphosphatase, cancer-related	ENSMUSG00000031851	1.44876	1.6064	0.081016	0.0802495	0.15764	0.114033	-0.97751	0.916577	1.11546
17297413	NM_026341, XM_006519463, XM_006519468, XM_006519469, XM_006519470, XM_006519471, XM_011245159, XM_011245160, XM_011245161, XM_011245162, XM_011245163, XM_011245164, BC038023, BC049948	Nudt13	nudix (nucleoside diphosphate linked moiety X)-type motif 13	ENSMUSG00000021809	1.96023	2.16753	0.131369	0.130701	0.207305	0.185312	-0.791027	0.868362	1.15453
17322621	NM_001316715, NM_025839, AF435792, BC025569, BC028494	Nudt16l1	nudix (nucleoside diphosphate linked moiety X)-type motif 16-like 1	ENSMUSG00000022516	1.68873	1.83148	0.115734	0.116109	0.14275	0.163938	-0.615716	0.808056	1.10401
17301796	NM_153136, XM_006518792, XM_006518793, BC036718	Nudt18	nudix (nucleoside diphosphate linked moiety X)-type motif 18	ENSMUSG00000045211	1.70978	2.06261	0.205711	0.204628	0.352832	0.290154	-0.859853	0.88801	1.27706
17356061	NM_025529, BC056443	Nudt8	nudix (nucleoside diphosphate linked moiety X)-type motif 8	ENSMUSG00000110949	1.72516	2.04648	0.14942	0.148831	0.321319	0.210896	-1.07734	0.936195	1.24947
17302061	NM_013745, XM_006519072, AF159549, BC056192	Nufip1	nuclear fragile X mental retardation protein interacting protein 1	ENSMUSG00000022009	1.26313	1.53753	0.167833	0.168139	0.2744	0.237568	-0.816733	0.875962	1.20949
17253307	NM_001024205, XM_006534062, XM_006534063, XM_011249206	Nufip2	nuclear fragile X mental retardation protein interacting protein 2	ENSMUSG00000037857	2.00059	2.69455	0.188168	0.186148	0.693957	0.264685	-1.85391	0.995627	1.61772
17282435	NM_001136075, NM_001272055, NM_001272056, NM_010949, NR_073563, NR_073564, XM_006515572, XM_006515573, XM_006515574, XM_006515575, XM_006515576, XM_006515577, XM_006515578, XM_011244012, AF169191, AF169192, AF170709, BC033459, BC050108, U70674	Numb	NUMB endocytic adaptor protein	ENSMUSG00000021224	1.52264	1.76054	0.185639	0.185417	0.237897	0.262376	-0.641134	0.817717	1.17927
17330988	NM_001134457, XM_006522325, XM_011245941, XM_011245942, XM_011245943, XM_011245944, BC150961, BC150969	Nxpe3	neurexophilin and PC-esterase domain family, member 3	ENSMUSG00000075033	1.34722	1.84976	0.138904	0.139002	0.502542	0.196509	-1.80832	0.994726	1.41671
17367637	NM_008752, XM_011239035, BC106863, BC106864	Nxph2	neurexophilin 2	ENSMUSG00000069132	1.39474	1.57713	0.139294	0.138682	0.182391	0.196559	-0.656138	0.823275	1.13476
17452054	NM_145227, XM_006530325, XR_387564, XR_878683, XR_878684, AB067535, AF418010, BC043667	Oas2	2'-5' oligoadenylate synthetase 2	ENSMUSG00000032690	1.29663	1.51828	0.143073	0.142694	0.221646	0.202068	-0.775616	0.863655	1.16606
17224629	NM_001310679, NM_178884, XM_006496583, XM_006496584, XM_006496585, XM_011238720, XM_011238721, XM_011238722, XM_011238723, XR_373548, AK122340, BC051643	Obsl1	obscurin-like 1	ENSMUSG00000026211	1.49763	1.68434	0.12309	0.122602	0.186714	0.173731	-0.759946	0.858751	1.13817
17264440	NM_145746, XM_006533349, XR_388463, XR_388464, AB074438, BC060992	Odf4	outer dense fiber of sperm tails 4	ENSMUSG00000032921	1.14566	1.33571	0.0856836	0.0853105	0.190045	0.120911	-1.11141	0.941999	1.1408
17442464	NM_025671, XM_006530435, XM_006530436, XM_006530437, XM_006530438, BC022762, BC069872	Ogfod2	2-oxoglutarate and iron-dependent oxygenase domain containing 2	ENSMUSG00000023707	1.09467	1.6414	0.143124	0.145476	0.546727	0.204078	-1.89435	0.996308	1.46077
17368646	NM_001038612, NM_001038613, NM_001038614, NM_019498, BC026547, CT010369, D78262, D78263, D78264, D78265, AF028740	Olfm1	olfactomedin 1	ENSMUSG00000026833	1.5297	1.73525	0.123507	0.124236	0.205547	0.175181	-0.829677	0.87967	1.15312
17370487	NM_172854, BC137871	Olfml2a	olfactomedin-like 2A	ENSMUSG00000046618	1.33551	1.80581	0.171103	0.171087	0.470301	0.241965	-1.37439	0.974033	1.3854
17372751	NM_146866	Olfr1008	olfactory receptor 1008	ENSMUSG00000050603	1.15462	1.41633	0.18967	0.191774	0.261715	0.269726	-0.686108	0.834052	1.1989
17372753	NM_146572, BC148238	Olfr1009	olfactory receptor 1009	ENSMUSG00000043226	1.07144	1.29036	0.117945	0.118548	0.218924	0.167227	-0.925706	0.904758	1.16387
17344862	NM_146834, BC138322, BC138323	Olfr101	olfactory receptor 101	ENSMUSG00000092077	0.436469	0.636761	0.1556	0.155161	0.200291	0.219741	-0.644519	0.818981	1.14893
17372759	NM_146569	Olfr1014	olfactory receptor 1014	ENSMUSG00000059379	0.495079	0.869709	0.151443	0.153948	0.37463	0.215952	-1.22668	0.958611	1.29651
17372902	NM_001011868	Olfr1178	olfactory receptor 1178	ENSMUSG00000056995	0.49221	0.657729	0.122056	0.121929	0.165519	0.172523	-0.678399	0.831322	1.12157
17337589	NM_146631	Olfr120	olfactory receptor 120	ENSMUSG00000063994	0.412394	0.629378	0.114231	0.11661	0.216984	0.163237	-0.939923	0.908118	1.1623
17387948	NM_146455	Olfr1241	olfactory receptor 1241	ENSMUSG00000075086	0.677234	0.877395	0.154698	0.155825	0.200161	0.219574	-0.644589	0.819007	1.14883
17337612	NM_146890	Olfr126	olfactory receptor 126	ENSMUSG00000109212	0.337856	0.800368	0.192345	0.197768	0.462511	0.275878	-1.18547	0.953181	1.37794
17388016	BC116956, BC116958	Olfr1269	olfactory receptor 1269	ENSMUSG00000084336	0.598386	0.892841	0.180898	0.180998	0.294455	0.255899	-0.813644	0.875065	1.22642
17389291	NM_146401	Olfr1305	olfactory receptor 1305	ENSMUSG00000074955	0.643648	0.872457	0.143474	0.143108	0.22881	0.202644	-0.798408	0.870576	1.17187
17473625	NM_177061, BC147050, BC147051	Olfr1344	olfactory receptor 1344	ENSMUSG00000090824	0.751113	1.23213	0.15398	0.157258	0.48102	0.220091	-1.54542	0.985576	1.39573
17242568	NM_146308	Olfr1356	olfactory receptor 1356	ENSMUSG00000051190	0.625665	0.782461	0.128882	0.128928	0.156797	0.182299	-0.608186	0.805134	1.11481
17262594	NM_207227, BC106787, BC119436	Olfr1373	olfactory receptor 1373	ENSMUSG00000062204	1.20852	1.70912	0.171161	0.171146	0.500606	0.242048	-1.46245	0.98069	1.41481
17248967	NM_147066, BC120728, BC120730	Olfr1389	olfactory receptor 1389	ENSMUSG00000107573	1.00726	1.17012	0.118435	0.119025	0.162857	0.167911	-0.685827	0.833953	1.1195
17248965	NM_147065	Olfr1390	olfactory receptor 1390	ENSMUSG00000045421	0.777994	1.3031	0.234369	0.233233	0.525107	0.330646	-1.12298	0.943871	1.43904
17219635	NM_146881, BC120856	Olfr1404	olfactory receptor 1404	ENSMUSG00000049456	0.208523	0.396704	0.128734	0.129666	0.18818	0.182718	-0.728247	0.848471	1.13933
17357920	NM_001011842	Olfr1474	olfactory receptor 1474	ENSMUSG00000096273	0.538633	0.801969	0.141272	0.142427	0.263336	0.200607	-0.928215	0.905357	1.20025
17357932	NM_146635	Olfr1489	olfactory receptor 1489	ENSMUSG00000045678	0.377768	0.544247	0.108184	0.108578	0.166479	0.153274	-0.768027	0.861295	1.12232
17357936	NM_146345, BC128268	Olfr1491	olfactory receptor 1491	ENSMUSG00000051156	1.09655	1.31683	0.175261	0.175246	0.220287	0.247846	-0.628481	0.812946	1.16497
17363162	NM_146741	Olfr1497	olfactory receptor 1497	ENSMUSG00000044040	1.20481	1.35199	0.0984606	0.0993501	0.147171	0.139875	-0.743994	0.853638	1.1074
17357947	NM_146797, BC106810, BC106809, BC106813, BC106814	Olfr1502	olfactory receptor 1502	ENSMUSG00000056858	0.610373	1.62127	0.225148	0.223389	1.01089	0.317166	-2.25374	0.999282	2.01516
17314624	NM_001001807, XM_006521010	Olfr279	olfactory receptor 279	ENSMUSG00000054036	1.53481	2.16509	0.242211	0.242035	0.63028	0.342414	-1.30157	0.967167	1.54787
17321215	NM_146281	Olfr284	olfactory receptor 284	ENSMUSG00000051793	1.14031	1.37609	0.180818	0.180255	0.235784	0.255317	-0.653008	0.822125	1.17755
17384561	NM_206903	Olfr3	olfactory receptor 3	ENSMUSG00000075384	0.741596	0.945332	0.11258	0.11342	0.203736	0.159807	-0.901482	0.898826	1.15168
17250113	NM_001011819, BC104268, BC104273	Olfr312	olfactory receptor 312	ENSMUSG00000096806	0.534772	1.03061	0.168355	0.168089	0.495833	0.237902	-1.47374	0.981429	1.41013
17250101	NM_146538, BC119148	Olfr315	olfactory receptor 315	ENSMUSG00000056959	1.32738	1.57081	0.18547	0.185847	0.243432	0.262561	-0.655589	0.823074	1.18381
17250093	NM_207230, BC152316, XM_011239660	Olfr320	olfactory receptor 320	ENSMUSG00000107711	1.27862	1.44772	0.137642	0.138164	0.169095	0.195024	-0.613093	0.807041	1.12435
17263154	NM_001011861, XM_006531881	Olfr331	olfactory receptor 331	ENSMUSG00000058807	1.09701	1.80835	0.342948	0.343002	0.711347	0.48504	-1.03702	0.928754	1.63733
17252756	NM_001011851	Olfr412	olfactory receptor 412	ENSMUSG00000058275	0.289083	0.46206	0.129683	0.130276	0.172977	0.183819	-0.6654	0.826652	1.12738
17219639	NM_146651, BC119223	Olfr418	olfactory receptor 418	ENSMUSG00000049605	0.807104	1.00861	0.129323	0.127806	0.201507	0.181821	-0.783668	0.866128	1.1499
17466426	NM_001081301	Olfr455	olfactory receptor 455	ENSMUSG00000071494	1.64104	1.85951	0.17518	0.174247	0.218467	0.247083	-0.625214	0.811702	1.1635
17494785	BC137823	Olfr484	olfactory receptor 484	ENSMUSG00000110171	0.846103	1.01105	0.133546	0.134201	0.16495	0.189326	-0.616064	0.80819	1.12113
17494789	NM_001011810	Olfr485	olfactory receptor 485	ENSMUSG00000108995	0.903917	1.08689	0.15089	0.15217	0.182978	0.214298	-0.60376	0.803405	1.13522
17497647	NM_146953, BC104052, BC104053	Olfr531	olfactory receptor 531	ENSMUSG00000062712	0.781165	1.09596	0.187484	0.18796	0.314792	0.26548	-0.83845	0.882139	1.24383
17481127	NM_147101	Olfr549	olfactory receptor 549	ENSMUSG00000073977	1.60043	1.87001	0.138242	0.138394	0.269571	0.195611	-0.974458	0.915912	1.20545
17494111	NM_146755, BC141014	Olfr551	olfactory receptor 551	ENSMUSG00000073974	0.737581	0.902815	0.116736	0.116404	0.165234	0.164855	-0.708731	0.8419	1.12135
17494115	NM_207621	Olfr553	olfactory receptor 553	ENSMUSG00000073972	0.769144	1.05461	0.133536	0.134951	0.285468	0.189852	-1.06323	0.933662	1.21881
17252749	NM_011002, XM_006532449, XM_006536291, BC139159, BC139161	Olfr59	olfactory receptor 59	ENSMUSG00000070374	0.681412	0.863654	0.122525	0.122234	0.182241	0.173071	-0.744574	0.853827	1.13465
17494177	NM_147082, BC128008	Olfr609	olfactory receptor 609	ENSMUSG00000046396	1.42426	1.70437	0.117201	0.118066	0.280111	0.16636	-1.1906	0.953886	1.21429
17481324	NM_147075, BC110472, BC110473	Olfr656	olfactory receptor 656	ENSMUSG00000073924	0.669327	0.820794	0.11573	0.114506	0.151467	0.162804	-0.657867	0.823909	1.1107
17494443	NM_147096	Olfr666	olfactory receptor 666	ENSMUSG00000063582	0.834821	1.09952	0.177855	0.177151	0.264696	0.251027	-0.745608	0.854161	1.20138
17494208	NM_013621	Olfr69	olfactory receptor 69	ENSMUSG00000058662	0.353023	0.531092	0.118047	0.116862	0.178069	0.166108	-0.758025	0.858142	1.13137
17481497	NM_146596, XM_006507869	Olfr703	olfactory receptor 703	ENSMUSG00000073901	0.975509	1.19157	0.0984021	0.0984731	0.216057	0.139212	-1.09743	0.939669	1.16155
17299473	NM_146319, BC132575, BC145712	Olfr727	olfactory receptor 727	ENSMUSG00000059488	0.93569	1.16838	0.134623	0.13615	0.232693	0.191468	-0.859355	0.887876	1.17503
17299512	NM_001011837	Olfr748	olfactory receptor 748	ENSMUSG00000060084	0.689433	0.89775	0.111791	0.11235	0.208317	0.158492	-0.929399	0.905639	1.15534
17305964	NM_020288	Olfr749	olfactory receptor 749	ENSMUSG00000059069	0.886581	1.21243	0.150732	0.150106	0.325853	0.212725	-1.08315	0.937215	1.25341
17514916	NM_001012266	Olfr835	olfactory receptor 835	ENSMUSG00000045204	0.492305	0.636206	0.106945	0.107668	0.143901	0.151755	-0.670512	0.828498	1.10489
17524334	NM_146525, XM_006510353	Olfr847	olfactory receptor 847	ENSMUSG00000059821	0.584371	0.758114	0.122261	0.122599	0.173743	0.173142	-0.709561	0.842183	1.12798
17516131	NM_001011798, XM_011242533	Olfr884	olfactory receptor 884	ENSMUSG00000095893	2.02929	2.38295	0.224169	0.222459	0.35366	0.315816	-0.79184	0.868607	1.2778
17516145	NM_146868	Olfr894	olfactory receptor 894	ENSMUSG00000070311	0.243108	0.416632	0.131838	0.132156	0.173524	0.186672	-0.657304	0.823703	1.12781
17516274	NM_146504, XM_011242536, BC127985	Olfr961	olfactory receptor 961	ENSMUSG00000059106	1.23839	1.82225	0.173886	0.177947	0.583859	0.2488	-1.65937	0.99053	1.49885
17516276	NM_001011827	Olfr963	olfactory receptor 963	ENSMUSG00000064110	0.40101	0.852695	0.149338	0.148393	0.451685	0.210528	-1.51708	0.984043	1.36764
17516298	NM_147105	Olfr978	olfactory receptor 978	ENSMUSG00000044292	0.754533	1.02161	0.155062	0.155666	0.267075	0.219718	-0.859515	0.887919	1.20337
17516305	NM_146854, BC104306, BC104307	Olfr982	olfactory receptor 982	ENSMUSG00000049010	0.968727	1.13803	0.124498	0.124896	0.169303	0.176348	-0.678856	0.831484	1.12451
17525794	NM_146827	Olfr983	olfactory receptor 983	ENSMUSG00000044205	0.766843	0.942618	0.132041	0.130577	0.175775	0.185702	-0.669306	0.828064	1.12957
17372747	NM_146436, BC150719	Olfr998	olfactory receptor 998	ENSMUSG00000111454	1.8144	2.02506	0.157151	0.156703	0.21066	0.221928	-0.671205	0.828748	1.15722
17351273	NM_194268, AY242995, BC103668	Onecut2	one cut domain, family member 2	ENSMUSG00000045991	1.78446	2.1774	0.17213	0.171549	0.392939	0.243018	-1.14333	0.947051	1.31307
17529035	NM_026480, AB283026, BC062245, DQ238107	Ooep	oocyte expressed protein	ENSMUSG00000032346	1.80565	2.16865	0.119681	0.119974	0.363006	0.169462	-1.5147	0.983908	1.2861
17465396	NM_007538, XM_006504966, XM_006504967, XM_006504968, XM_006504969, XM_011241039, XM_011241040, XM_011241041, AF190670, BC026021, BC058267, U49720	Opn1sw	opsin 1 (cone pigments), short-wave-sensitive (color blindness, tritan)	ENSMUSG00000058831	1.15455	1.44161	0.177223	0.176766	0.287058	0.250309	-0.810921	0.874271	1.22015
17210904	NM_001204371, NM_011011, XM_006495470, BC116795, BC119026, L11065	Oprk1	opioid receptor, kappa 1	ENSMUSG00000025905	1.24015	1.43658	0.149189	0.149162	0.196431	0.210966	-0.658389	0.8241	1.14586
17381330	NM_181848, XM_006497546, XM_006497547, XM_006497548, XM_011238987, XM_011238988, AY071834, BC061185	Optn	optineurin	ENSMUSG00000026672	2.16782	2.63523	0.186137	0.185176	0.467414	0.262559	-1.25881	0.96248	1.38263
17246345	NM_024180, XM_006513959, BC002146	Ormdl2	ORM1-like 2 (S. cerevisiae)	ENSMUSG00000025353	1.71588	2.12772	0.219808	0.221371	0.411839	0.311963	-0.93349	0.906608	1.33038
17548446	NM_024180, XM_006513959, BC002146	Ormdl2	ORM1-like 2 (S. cerevisiae)	ENSMUSG00000025353	1.79027	2.1542	0.225665	0.22584	0.363929	0.319262	-0.806035	0.872837	1.28693
17255727	NM_001081434, NM_001310509, XM_011249264, XM_011249266, XM_011249267, XR_879739, BC085242	Osbpl7	oxysterol binding protein-like 7	ENSMUSG00000038534	2.15857	2.44723	0.164969	0.165348	0.288661	0.23357	-0.873889	0.891746	1.22151
17289245	NM_011021, XM_006517567, XM_006517568, Y10413	Otp	orthopedia homeobox	ENSMUSG00000021685	1.85759	2.02766	0.12394	0.123742	0.170072	0.175137	-0.686657	0.834246	1.12511
17362261	NM_134150, BC022575	Otub1	OTU domain, ubiquitin aldehyde binding 1	ENSMUSG00000024767	2.43276	2.66784	0.181306	0.180563	0.235078	0.25588	-0.649622	0.820875	1.17697
17533015	NM_001290536, NM_001290537, NM_138604, XM_006527664, XM_006527665, XM_006527666, XM_006527667, AF229642, BC016529, BC051111	Otud5	OTU domain containing 5	ENSMUSG00000031154	2.32481	2.65938	0.152469	0.151685	0.334563	0.21507	-1.09998	0.940099	1.261
17494752	NM_172908, BC125284, BC125288	Ovch2	ovochymase 2	ENSMUSG00000048236	0.83863	1.07352	0.123163	0.12283	0.234895	0.173944	-0.954883	0.911557	1.17682
17273116	NM_025560, XM_006533941, BC147291, BC147292, BC172027	Oxld1	oxidoreductase like domain containing 1	ENSMUSG00000039670	1.58974	1.77407	0.153111	0.152995	0.184331	0.21645	-0.60218	0.802785	1.13629
17252523	NM_008771, XM_006532451, XM_006536292, BC015084	P2rx1	purinergic receptor P2X, ligand-gated ion channel, 1	ENSMUSG00000020787	1.0367	1.3699	0.129013	0.12695	0.333202	0.180999	-1.30172	0.967182	1.25981
17442128	NM_001038839, NM_001038845, NM_001038887, NM_001284402, NM_011027, BC062808, BC141120, FJ436444	P2rx7	purinergic receptor P2X, ligand-gated ion channel, 7	ENSMUSG00000029468	1.60094	1.75392	0.10637	0.107005	0.152979	0.150879	-0.716947	0.844689	1.11186
17397957	NM_001282016, NM_008772, BC138634, BC138635, U22829	P2ry1	purinergic receptor P2Y, G-protein coupled 1	ENSMUSG00000027765	1.71057	2.28486	0.165855	0.166757	0.574292	0.235193	-1.72661	0.992693	1.48895
17300360	NM_019402, XM_006519272, BC055866	Pabpn1	poly(A) binding protein, nuclear 1	ENSMUSG00000022194	3.33059	4.40676	0.306652	0.306202	1.07617	0.433353	-1.756	0.993493	2.10843
17279434	NM_001081170, NM_001291444, NM_001291445, XM_006515769, XM_006515770, XM_006515771, XM_006515772, XM_006515773, XM_006515774, XM_006515777, XM_006515778, XM_006515779, XR_381518, XR_381519, BC059076	Pacs2	phosphofurin acidic cluster sorting protein 2	ENSMUSG00000021143	2.10949	2.30021	0.147408	0.147662	0.190715	0.208646	-0.64634	0.819658	1.14133
17432038	NM_011060, AB013849, AK220522	Padi3	peptidyl arginine deiminase, type III	ENSMUSG00000025328	1.45957	1.61295	0.12765	0.128129	0.153374	0.180864	-0.599633	0.801783	1.11217
17290121	NM_001079849, NM_145457, XM_006517631, XM_006517632, XM_006517633, XM_006517634, XM_011244656, BC019726, BC051042	Paip1	polyadenylate binding protein-interacting protein 1	ENSMUSG00000025451	2.51047	2.84411	0.176144	0.17663	0.333643	0.249449	-0.945771	0.909474	1.26019
17409792	NM_023245, AF263246, AL391036, AL391037, BC010193	Palmd	palmdelphin	ENSMUSG00000033377	1.39846	1.78547	0.11084	0.112149	0.387007	0.15768	-1.73551	0.992944	1.30768
17525673	NM_172454, BC052822	Panx3	pannexin 3	ENSMUSG00000011118	1.45221	1.61111	0.124032	0.123473	0.158906	0.175013	-0.64203	0.818052	1.11644
17389042	NR_002867, AY589783, AY589784	Pax6os1	paired box 6 opposite strand 1	ENSMUSG00000086029	1.02644	1.18614	0.126078	0.126174	0.159695	0.178369	-0.633077	0.814688	1.11705
17336602	NM_017463, AF020198, BC010287, BC062147, BC087615, CT010391	Pbx2	pre B cell leukemia homeobox 2	ENSMUSG00000034673	1.23702	1.494	0.170622	0.168886	0.25698	0.240071	-0.756909	0.857787	1.19497
17384234	NM_001290576, NM_016768, XM_006497782, XM_006497784, AF020199, AF020200, BC057879	Pbx3	pre B cell leukemia homeobox 3	ENSMUSG00000038718	1.08977	1.36292	0.122457	0.123692	0.273147	0.174056	-1.10966	0.941711	1.20844
17242207	NM_021568, XM_006513916, XM_006513917, XM_006513918, XM_006513919, XM_006513920, XM_006513921, XM_006513922, XM_006513923, XM_006513925, XM_006513926, XM_011243516, XM_011243517, XM_011243518, XR_380420, XR_380422, XR_380423, XR_380424, XR_380425, XR_871719, XR_871720, XR_871721, XR_871722, XR_871723, AF176327, BC042440	Pcbp3	poly(rC) binding protein 3	ENSMUSG00000001120	1.14197	1.29291	0.081731	0.0814716	0.150946	0.115402	-0.924896	0.904563	1.1103
17397377	NM_001098170, NM_001098171, NM_001098172, NM_011043, AF334801, BC065695, U88549	Pcdh10	protocadherin 10	ENSMUSG00000049100	1.19126	1.36223	0.135974	0.135641	0.170972	0.192061	-0.629467	0.813321	1.12582
17314541	NM_172293, XM_006520963, XM_006520964, XM_006520965, XM_006520967, XM_006520968, XM_011245624, XM_011245625, XM_011245626, BC038822, BC086317	Pced1b	PC-esterase domain containing 1B	ENSMUSG00000044250	1.46399	1.69272	0.157039	0.156995	0.228729	0.222055	-0.728359	0.848508	1.1718
17268581	NM_001163307, NM_001163308, NM_009545, XM_011248972, XM_011248973, XM_011248974, XM_011248975, AF483502, AF483503, BC016419, D90085	Pcgf2	polycomb group ring finger 2	ENSMUSG00000018537	1.6605	1.95953	0.148598	0.147678	0.299032	0.2095	-1.0093	0.923262	1.23032
17381171	NM_001291211, NM_153594, XM_006500620, XM_006500621, XM_006500622, XM_006500626, XM_006500627, BC031360, BC040385	Pcmtd2	protein-L-isoaspartate (D-aspartate) O-methyltransferase domain containing 2	ENSMUSG00000027589	2.24411	2.47434	0.144082	0.144092	0.230227	0.20377	-0.798919	0.870729	1.17302
17331021	NM_001024622, XM_006522695, XM_006522696, XM_006522697, BC061235, BC106192, BC132588, BC132590, XM_011246041	Pcnp	PEST proteolytic signal containing nuclear protein	ENSMUSG00000071533	1.7739	2.31342	0.163881	0.163332	0.539514	0.231375	-1.64881	0.990144	1.45348
17392317	NR_040625	Pcsk2os2	proprotein convertase subtilisin/kexin type 2, opposite strand 2	ENSMUSG00000087115	1.25676	1.45582	0.147371	0.147267	0.199054	0.20834	-0.675589	0.830319	1.14795
17363328	NM_001163144, NM_001190483, XM_006526759, XM_006526760, XM_006526761, XM_011247162, XR_386446, BC013068, L14932, XR_406653	Pcsk5	proprotein convertase subtilisin/kexin type 5	ENSMUSG00000024713	1.28584	1.48454	0.0825411	0.0838497	0.198697	0.11766	-1.19412	0.954366	1.14766
17354795	NM_172832, XM_006525936, BC060677	Pcyox1l	prenylcysteine oxidase 1 like	ENSMUSG00000024579	2.5036	3.0839	0.184898	0.182711	0.580302	0.259944	-1.57856	0.987206	1.49516
17502016	NM_001310465, NM_201607, XM_011242248, XM_011242249, XM_011242250, XM_011242251, XM_011242252, XM_011242254, XM_011242255, XM_011242256, XM_011242257, XM_011242258, XM_011242259, XM_011242260, XM_011242261, BC030873	Pde4c	phosphodiesterase 4C, cAMP specific	ENSMUSG00000031842, ENSMUSG00000111773	1.90578	2.12515	0.139754	0.139251	0.219371	0.197287	-0.78626	0.866918	1.16423
17463842	NM_023898, XM_006506773, XM_006506774, AF189146, AF190929, BC058192, BC115671, BC115672	Pde6h	phosphodiesterase 6H, cGMP-specific, cone, gamma	ENSMUSG00000064330	0.978976	1.18324	0.120916	0.121365	0.20426	0.171318	-0.843069	0.883424	1.15209
17239638	NM_013875, XM_006512758, AF190639, AJ251859, BC130267	Pde7b	phosphodiesterase 7B	ENSMUSG00000019990	1.05133	1.23465	0.118949	0.118294	0.183323	0.167757	-0.772717	0.862756	1.1355
17342602	NM_001081070, XM_006524872, BC116671	Pdia2	protein disulfide isomerase associated 2	ENSMUSG00000024184	1.39811	1.69536	0.154449	0.15362	0.297251	0.217838	-0.964882	0.913803	1.2288
17504467	NM_001024606, XM_006531160, BC094946	Pdp2	pyruvate dehyrogenase phosphatase catalytic subunit 2	ENSMUSG00000048371	1.84101	2.12659	0.176823	0.17718	0.285585	0.250318	-0.80673	0.873042	1.2189
17505718	NM_198308, XM_006531084, XM_006531085, AK129472, AY223867, BC120745, BC125425	Pdpr	pyruvate dehydrogenase phosphatase regulatory subunit	ENSMUSG00000033624	1.29555	1.44585	0.123898	0.123327	0.150294	0.174815	-0.607924	0.805032	1.1098
17449091	AY487415, BC132661, BC132663	Pea15b	phosphoprotein enriched in astrocytes 15B	NA	0.919242	1.21894	0.148971	0.14915	0.299701	0.210804	-1.0053	0.922445	1.23089
17419206	NM_026441, BC019191	Pef1	penta-EF hand domain containing 1	ENSMUSG00000028779	1.41657	1.84182	0.161314	0.163498	0.425254	0.229682	-1.3092	0.967951	1.34281
17433328	NM_001289877, NM_001289878, NM_011067, XM_011250203, XM_011250204, XM_011251251, XM_011251252, XM_011251253, AB013605, AF050182, AK173261, BC141032	Per3	period circadian clock 3	ENSMUSG00000028957	1.59388	1.8065	0.132148	0.131829	0.212623	0.18666	-0.805459	0.872667	1.15879
17434333	NM_001293806, NM_027777, XM_006503607, XM_006503608, BC090845	Pex1	peroxisomal biogenesis factor 1	ENSMUSG00000005907	1.21147	1.5531	0.1599	0.1599	0.341633	0.226133	-1.06827	0.934575	1.26719
17507082	NM_026951, XM_006508865, XM_006508866, BC062135	Pex11g	peroxisomal biogenesis factor 11 gamma	ENSMUSG00000069633	1.24849	1.46142	0.109997	0.110112	0.212923	0.155641	-0.967354	0.914351	1.15903
17462420	NM_001304773, NM_001304774, NM_028730, NR_130903, XM_006506703, BC019144, BC058694	Pex26	peroxisomal biogenesis factor 26	ENSMUSG00000067825	2.16031	2.66649	0.182589	0.180201	0.506178	0.256537	-1.39521	0.975759	1.42028
17239401	NM_001164195, NM_019961, XM_006512807, AF152996, BC033415, BC037606	Pex3	peroxisomal biogenesis factor 3	ENSMUSG00000019809	1.12859	1.31102	0.109824	0.110208	0.182423	0.155587	-0.829071	0.879498	1.13479
17219299	BC026839, NM_011070, BC049606	Pfdn2	prefoldin 2	ENSMUSG00000006412	2.07748	2.49528	0.224486	0.223761	0.417803	0.316958	-0.932083	0.906276	1.33589
17265319	NM_011072, BC002080	Pfn1	profilin 1	ENSMUSG00000018293	4.66879	5.31113	0.347516	0.346467	0.642337	0.490721	-0.925579	0.904727	1.56086
17292850	NM_029303, BC048629, EU375560	Pfn3	profilin 3	ENSMUSG00000044444	1.52331	1.85056	0.172402	0.172098	0.327247	0.243599	-0.949916	0.910426	1.25462
17282664	NM_001271705, NM_008827, XM_006515585, XM_011244015, XM_011244016, BC016567	Pgf	placental growth factor	ENSMUSG00000004791	0.655995	0.990624	0.110936	0.111725	0.334629	0.157446	-1.50285	0.983222	1.26105
17437611	NM_025700, XM_006504056, XM_006504057, XM_006504058, BC052762	Pgm1	phosphoglucomutase 1	ENSMUSG00000029171	1.91538	2.16646	0.170149	0.16971	0.251083	0.240316	-0.738787	0.851943	1.1901
17307269	NM_172603, XM_011245023, BC116758, BC116760, EU155109	Phf11a	PHD finger protein 11A	ENSMUSG00000044703	1.26439	1.49969	0.138567	0.141178	0.235302	0.197818	-0.841094	0.882876	1.17715
17311945	NM_001081409, XM_006520916, XM_006520917, XM_006520918, XM_006520919, XM_006520920, XM_006520921, XM_006520922, XM_006520923, XM_006520926, XR_384009, XR_384010, XR_384011, XR_875294, XR_875295, BC052212, BC145689	Phf20l1	PHD finger protein 20-like 1	ENSMUSG00000072501	1.87422	2.16381	0.194279	0.193899	0.28959	0.274483	-0.746024	0.854296	1.22229
17373450	NM_001109690, NM_001109691, NM_138755, XM_006498959, XM_006498960, XM_006498964, XM_006498967, XM_006498970, XM_006498971, XM_006498972, XM_006498974, XM_006498975, XM_006498977, XM_006498980, XM_011239361, XM_011239362, XM_011239363, XM_011239364, XM_011239365, XM_011239366, XM_011239367, XM_011239368, XM_011239369, XM_011239370, XM_011239371, XM_011239372, XM_011239373, XM_011239374, XM_0112393…	Phf21a	PHD finger protein 21A	ENSMUSG00000058318	1.51064	2.1123	0.280247	0.280165	0.60166	0.396272	-1.0736	0.935531	1.51746
17382673	NM_029293, BC028657	Phpt1	phosphohistidine phosphatase 1	ENSMUSG00000036504	1.47265	1.7008	0.125528	0.126262	0.228149	0.178043	-0.906103	0.899977	1.17133
17424536	NM_001305386, NM_001305387, NM_020035, XM_006538113, XM_011250078, XR_390332, AB038560, BC092394, BC141058	Pigo	phosphatidylinositol glycan anchor biosynthesis, class O	ENSMUSG00000028454	1.46917	1.69158	0.156113	0.155184	0.222408	0.220121	-0.714453	0.843845	1.16668
17364642	NM_031376, XM_006527472, AF293806, BC113141	Pik3ap1	phosphoinositide-3-kinase adaptor protein 1	ENSMUSG00000025017	2.14388	2.67315	0.145523	0.145552	0.529271	0.205821	-1.81833	0.994937	1.4432
17246577	NM_178149, XM_006514614, XM_006514615, XM_006514616, XM_006514617, AF528078, AF528081, AY522649, BC055920, BC079641	Pik3ip1	phosphoinositide-3-kinase interacting protein 1	ENSMUSG00000034614	1.32256	1.71884	0.163188	0.162686	0.396276	0.230428	-1.21604	0.95726	1.31611
17213702	NM_001310624, NM_011086, XM_006495776, XM_006495777, XM_006495779, XM_006495781, XM_006495782, XM_011238454, AF102777	Pikfyve	phosphoinositide kinase, FYVE type zinc finger containing	ENSMUSG00000025949	1.27591	1.45074	0.137139	0.13714	0.174824	0.193944	-0.637394	0.816315	1.12883
17454166	NM_153510, BC115565	Pilra	paired immunoglobin-like type 2 receptor alpha	ENSMUSG00000046245	1.08656	1.49219	0.228946	0.229961	0.405632	0.324497	-0.883907	0.894356	1.32467
17252310	NM_144526, XM_006531976, BC029115, BC020115	Pimreg	PICALM interacting mitotic regulator	ENSMUSG00000020808	2.0183	2.35622	0.116764	0.11659	0.33792	0.165006	-1.44811	0.979717	1.26393
17487722	NM_001037143, XM_006540274, BC139039, BC145686	Pinlyp	phospholipase A2 inhibitor and LY6/PLAUR domain containing	ENSMUSG00000011632	1.47985	1.74325	0.151613	0.150514	0.263405	0.213638	-0.871828	0.891203	1.20031
17532694	NR_003518, BC003217	Pisd-ps3	phosphatidylserine decarboxylase, pseudogene 3	NA	3.00653	3.63772	0.35376	0.352975	0.631192	0.499738	-0.893109	0.896714	1.54884
17525561	NM_001029838, NM_148950, XM_006510124, XM_006510125, XM_006510126, XM_006510127, XM_011242440, AB086817, AF487460, BC050865	Pknox2	Pbx/knotted 1 homeobox 2	ENSMUSG00000035934	1.23148	1.63193	0.16996	0.171414	0.40045	0.24139	-1.17304	0.951436	1.31992
17227384	NM_001313701, NM_019645, BC139041, BC139042	Pkp1	plakophilin 1	ENSMUSG00000026413	2.20012	2.37651	0.135711	0.135541	0.176394	0.191804	-0.650297	0.821124	1.13006
17370977	NM_026361, NM_175464, XM_006499171, XM_006499172, XM_006499173, XM_006499175, XM_006499176, XM_006499177, XM_006499178, XM_006499179, XM_006499180, XM_011239441, XM_011239442, BC079848, BC082578	Pkp4	plakophilin 4	ENSMUSG00000026991	1.68736	2.01142	0.130936	0.129349	0.324063	0.184052	-1.24501	0.960856	1.25185
17246602	NM_172791, XM_006514689, XM_006514690, XM_006514691, XM_011243719, XR_872206, BC079556	Pla2g3	phospholipase A2, group III	ENSMUSG00000034579	1.92062	2.26281	0.150988	0.150557	0.342186	0.213225	-1.13478	0.945733	1.26768
17541736	NM_019538, XM_006541524, XM_006541525, XM_011251016, AF234653, AF250838, BC051666	Plac1	placental specific protein 1	ENSMUSG00000061082	1.23355	1.39571	0.122748	0.122399	0.162166	0.173345	-0.661505	0.825237	1.11897
17239687	XR_380162, XR_392773, XR_871486, XR_871487, XR_880649, XR_880658	Platr6	pluripotency associated transcript 6	NA	1.09648	1.42284	0.12967	0.131071	0.326363	0.184374	-1.25166	0.961645	1.25385
17379037	NM_021280, AF027185, BC057161, BC065091	Plcg1	phospholipase C, gamma 1	ENSMUSG00000016933	1.74968	1.92598	0.123201	0.12333	0.176295	0.174324	-0.715105	0.844066	1.12998
17330742	NM_001134480, BC151059, BC151063	Plcxd2	phosphatidylinositol-specific phospholipase C, X domain containing 2	ENSMUSG00000087141	1.14682	1.3255	0.122617	0.122571	0.178678	0.173374	-0.728739	0.848634	1.13185
17488436	NM_001083912, NM_001290542, NM_138752, XM_006539436, XM_006539437, XM_006539439, XM_006539441, XM_006539442, XM_011250408, AF465238, BC052436, BC056971	Plekhg2	pleckstrin homology domain containing, family G (with RhoGef domain) member 2	ENSMUSG00000037552	1.24576	1.40545	0.121205	0.120576	0.159684	0.170966	-0.660446	0.824851	1.11704
17422066	NM_001285999, NR_104381, XM_006538923, XM_006538924, XM_006538925, XM_006538926, XM_006538927, XM_006538928, XM_011250266, XM_011250267, AY605057, AY605058	Plekhg5	pleckstrin homology domain containing, family G (with RhoGef domain) member 5	ENSMUSG00000039713	1.82922	2.09293	0.17477	0.174847	0.263706	0.247217	-0.754268	0.856946	1.20056
17434027	NM_001008233, BC025458	Plekhn1	pleckstrin homology domain containing, family N member 1	ENSMUSG00000078485	1.33375	1.57943	0.147831	0.147793	0.245683	0.209038	-0.831067	0.880064	1.18565
17483793	NM_001080963, BC120497	Plpp4	phospholipid phosphatase 4	ENSMUSG00000070366	1.10321	1.288	0.110581	0.110795	0.184788	0.156537	-0.834723	0.881095	1.13665
17515358	NM_001290299, NM_144935, XM_006510187, AY438023, BC018242, BC023082	Plppr2	phospholipid phosphatase related 2	ENSMUSG00000040563	1.93978	2.10906	0.110437	0.109651	0.169278	0.155627	-0.769133	0.86164	1.1245
17242707	NM_001170935, NM_181681, NR_033210, XM_006513486, AF541278, BC066006, BC098099	Plppr3	phospholipid phosphatase related 3	ENSMUSG00000035835	1.37283	1.72514	0.12722	0.127475	0.352313	0.180096	-1.38328	0.974782	1.27661
17520326	NM_001195084, NM_008880, XM_006510857, XM_006510858, XM_011242675, XM_011242676, AF015790, BC002012, BC011299	Plscr2	phospholipid scramblase 2	ENSMUSG00000032372	0.772944	1.00032	0.0987579	0.0995097	0.227376	0.140197	-1.14681	0.94758	1.1707
17520307	NM_001195693, XM_006510736, XM_006510737, XM_011242647, XM_011242648, XM_011242649	Plscr5	phospholipid scramblase family, member 5	ENSMUSG00000095654	0.878296	1.05801	0.148011	0.147488	0.179713	0.20895	-0.608165	0.805126	1.13266
17468828	NM_008881, BC138023, D86948	Plxna1	plexin A1	ENSMUSG00000030084	1.52557	1.80749	0.197287	0.196303	0.281925	0.278311	-0.716288	0.844466	1.21582
17535644	NM_019587, XM_006527779, XM_006527780, XM_006527781, XM_006527782, XM_006527783, XM_006527784, XM_006527785, XM_006527786, XM_006527787, XM_006527788, XR_878090, XR_878091	Plxnb3	plexin B3	ENSMUSG00000031385	0.790953	0.973879	0.107291	0.107923	0.182925	0.15218	-0.849968	0.885325	1.13518
17351414	NM_021451, AB041230, BC050821	Pmaip1	phorbol-12-myristate-13-acetate-induced protein 1	ENSMUSG00000024521	2.13354	2.64004	0.252858	0.252199	0.506492	0.357129	-1.00284	0.921938	1.42059
17238535	NM_021882, XM_006513405, BC082555, U14133	Pmel	premelanosome protein	ENSMUSG00000025359	1.36088	1.56807	0.0942243	0.0937345	0.207195	0.132907	-1.10234	0.940495	1.15444
17503094	NM_001013384, XM_011248377, XM_011248378, BC063764, DQ303463	Podnl1	podocan-like 1	ENSMUSG00000012889	1.16643	1.41225	0.114998	0.115464	0.245816	0.162961	-1.06662	0.934278	1.18576
17229336	NM_001142948, NM_175170, XM_011238866, XM_011238867, XM_011238868, XM_011238869, BC072587, BC062177	Pogk	pogo transposable element with KRAB domain	ENSMUSG00000040596	0.931691	1.24276	0.111563	0.112427	0.311065	0.158387	-1.38873	0.975233	1.24062
17330391	NM_001300827, NM_172380, XR_875792, BC026809	Poglut1	protein O-glucosyltransferase 1	ENSMUSG00000034064	1.10779	1.30067	0.137535	0.136953	0.19288	0.194093	-0.702689	0.839828	1.14304
17319770	NM_178627, XM_006521485, BC037652, BC046505, BC058225	Poldip3	polymerase (DNA-directed), delta interacting protein 3	ENSMUSG00000041815	2.61121	2.94371	0.131652	0.13064	0.332495	0.18547	-1.26765	0.963491	1.25919
17413591	NM_001285800, NM_022811, BC034783, D14336	Polr1e	polymerase (RNA) I polypeptide E	ENSMUSG00000028318	1.34744	1.49734	0.103089	0.103402	0.149904	0.146012	-0.725957	0.847709	1.1095
17242773	NM_025554, BC026842, BC037681, BC045521	Polr2e	polymerase (RNA) II (DNA directed) polypeptide E	ENSMUSG00000004667	2.25891	2.49356	0.154659	0.154259	0.234647	0.218438	-0.759577	0.858634	1.17662
17304089	NM_001081247, XM_006518819, BC053071, BC151002, BC151168, BC151169	Polr3a	polymerase (RNA) III (DNA directed) polypeptide A	ENSMUSG00000025280	1.40801	1.55378	0.119551	0.119684	0.145774	0.169165	-0.609333	0.805581	1.10632
17381184	NM_025901, BC025898	Polr3k	polymerase (RNA) III (DNA directed) polypeptide K	ENSMUSG00000038628	2.13363	2.42233	0.159175	0.16002	0.288701	0.225706	-0.904462	0.89957	1.22154
17273694	NM_001278581, NM_001278582, NM_001278583, NM_001278584, NM_008895, BC061215	Pomc	pro-opiomelanocortin-alpha	ENSMUSG00000020660	1.34948	1.53334	0.115948	0.114914	0.183856	0.163245	-0.796384	0.869972	1.13592
17532413	NM_001289558, NM_001289559, NM_001289560, NM_153540, XM_011242955, XM_011242956, BC025056, BC030931	Pomgnt2	protein O-linked mannose beta 1,4-N-acetylglucosaminyltransferase 2	ENSMUSG00000066235	0.830251	0.986255	0.0876361	0.0874019	0.156004	0.123771	-0.891259	0.896243	1.1142
17515058	BC059277	Ppan	peter pan homolog	ENSMUSG00000004100	2.63442	3.24903	0.324252	0.324012	0.614617	0.458392	-0.948097	0.910009	1.53115
17481556	NM_001163557, NM_008905, XM_006507443, XM_006507444, XM_006507445, XM_006507446, XM_006507447, XM_006507448, XM_006507449, XM_006507450, XM_006507451, XM_006507452, XM_006507453, XM_006507454, XM_006507455, XM_006507456, XM_006507457, XM_011241696, XM_011241697, BC051202, BC055935, BC086931, BC100346, U79024	Ppfibp2	PTPRF interacting protein, binding protein 2 (liprin beta 2)	ENSMUSG00000036528	1.28621	1.54954	0.139032	0.138793	0.263325	0.196452	-0.947812	0.909944	1.20024
17314439	NM_001083114, NM_001285863, NM_001285864, NM_146062, NM_175363, XM_006520850, XM_006520851, XM_006520852, XM_006520853, XM_006520854, XM_006520855, XM_006520856, XM_006520857, XM_006520858, XM_006520859, XM_006520860, XM_006520861, BC031486, BC150854	Pphln1	periphilin 1	ENSMUSG00000036167	2.26834	2.49685	0.151987	0.152189	0.228511	0.215085	-0.751243	0.855977	1.17162
17467154	NM_175523, XM_006506082, XM_006506083, XR_377453, XR_868858, BC092238, BC138473, BC138474	Ppm1k	protein phosphatase 1K (PP2C domain containing)	ENSMUSG00000037826	1.2221	1.39663	0.114579	0.114597	0.174522	0.162052	-0.761518	0.859249	1.12859
17398274	NM_178726, XM_006501470, XM_011240118, XM_011240119, AY184801, BC060120, BC096031	Ppm1l	protein phosphatase 1 (formerly 2C)-like	ENSMUSG00000027784	1.37562	1.69029	0.147891	0.148026	0.314672	0.209245	-1.06338	0.933689	1.24373
17443683	NM_027242, XM_006504615, BC052497	Ppp1r35	protein phosphatase 1, regulatory subunit 35	ENSMUSG00000029725	2.0517	2.33145	0.140655	0.140081	0.279752	0.19851	-0.996494	0.92062	1.21399
17500548	XM_006509119, BC060261	Ppp1r3b	protein phosphatase 1, regulatory (inhibitor) subunit 3B	ENSMUSG00000046794	1.97458	2.47798	0.180162	0.180011	0.503399	0.254681	-1.39766	0.975956	1.41755
17231047	NM_144880, BC023062, BC059026	Ppp2r5a	protein phosphatase 2, regulatory subunit B', alpha	ENSMUSG00000026626	2.01644	2.29622	0.174337	0.173373	0.279778	0.245869	-0.804629	0.872422	1.21401
17468376	NM_001163427, NM_028505, NR_028081, XM_006506686, XM_011241486, XM_011241487, BC115452	Pradc1	protease-associated domain containing 1	ENSMUSG00000030008	1.91503	2.12487	0.137983	0.137653	0.209841	0.194904	-0.761298	0.859179	1.15656
17537773	NM_031390, XM_006528634, XM_006528636, AY004873	Pramel3	preferentially expressed antigen in melanoma-like 3	ENSMUSG00000067360	0.938558	1.15444	0.149474	0.148303	0.215878	0.210562	-0.72496	0.847377	1.16141
17258615	NM_001163318, DQ390337	Prcd	photoreceptor disc component	ENSMUSG00000075410	1.4024	1.80566	0.153668	0.151657	0.403266	0.215902	-1.32075	0.969107	1.3225
17469121	NM_001081146, NM_001134459, NM_001134460, NM_001134461, XM_006506106, XM_011241352, BC050793, BC099897, BC145754	Prickle2	prickle planar cell polarity protein 2	ENSMUSG00000030020	1.31941	1.6055	0.148826	0.149247	0.286092	0.210769	-0.959804	0.912668	1.21933
17503031	NM_001277898, NM_008854, BC003238, BC054834, M12303	Prkaca	protein kinase, cAMP dependent, catalytic, alpha	ENSMUSG00000005469	2.07262	2.33567	0.210032	0.210208	0.263042	0.297154	-0.625933	0.811977	1.20001
17224360	NM_153744, XM_006495988, XM_006495989, AF525500, AF525501, BC116749, BC116777	Prkag3	protein kinase, AMP-activated, gamma 3 non-catatlytic subunit	ENSMUSG00000006542	1.14154	1.4111	0.131455	0.131122	0.269567	0.18567	-1.02662	0.92673	1.20545
17474181	NM_001252458, NM_178900, XM_006539444, XR_391036, BC095949, BC096444	Prkd2	protein kinase D2	ENSMUSG00000041187	1.47901	1.71643	0.146219	0.146627	0.237423	0.207073	-0.810745	0.87422	1.17889
17328113	NM_008933, BC049612, M27501	Prm2	protamine 2	ENSMUSG00000038015	1.86716	2.10368	0.147336	0.146193	0.236517	0.207558	-0.805764	0.872757	1.17814
17505082	NM_145404, XM_006530828, AY673972, BC006705, BC057177, BC012845	Prmt7	protein arginine N-methyltransferase 7	ENSMUSG00000060098	1.25645	1.80549	0.176504	0.175859	0.549042	0.249159	-1.55817	0.986223	1.46311
17468627	NM_021381, XM_006506431, XM_006506432, XM_006506433, AF236082, AF487278, BC059003	Prokr1	prokineticin receptor 1	ENSMUSG00000049409	1.6454	1.85292	0.140983	0.140734	0.207522	0.199204	-0.736633	0.851238	1.1547
17391287	NM_138750, NM_178047, AF269062, BC039212	Prom2	prominin 2	ENSMUSG00000027376	1.30031	1.6689	0.178435	0.177362	0.368584	0.251588	-1.03593	0.928544	1.29108
17261266	NM_001163454, NM_026465, BC033930, BC115900	Prorsd1	prolyl-tRNA synthetase domain containing 1	ENSMUSG00000032673	2.44308	2.69787	0.162647	0.162312	0.254788	0.22978	-0.784063	0.866249	1.19316
17381448	NM_001159657, NM_144883, XM_011238976, BC023193, BC025867, BC026904	Proser2	proline and serine rich 2	ENSMUSG00000045319	1.967	2.11986	0.121475	0.1213	0.152856	0.171668	-0.629621	0.81338	1.11177
17315438	NM_001170911, NM_025385, BC016234	Prr13	proline rich 13	ENSMUSG00000023048	2.78274	3.28679	0.27031	0.269486	0.504055	0.381694	-0.933786	0.906678	1.41819
17458718	NM_030024, BC055838, BC132416, BC138757	Prr15	proline rich 15	ENSMUSG00000045725	2.83189	3.80483	0.239976	0.238265	0.972938	0.338169	-2.0344	0.997993	1.96283
17402386	NM_008939, BC031429, D89871	Prss12	protease, serine 12 neurotrypsin (motopsin)	ENSMUSG00000027978	2.1481	2.35081	0.146172	0.146098	0.202714	0.206666	-0.693585	0.836673	1.15086
17466216	NM_026317, XM_006506525, XM_006506526, BC125467, BC125493	Prss37	protease, serine 37	ENSMUSG00000029909	0.838786	1.10678	0.155982	0.156286	0.267992	0.220807	-0.858213	0.887568	1.20413
17522497	NM_146227, XM_006512099, AF481144, BC150686	Prss50	protease, serine 50	ENSMUSG00000048752	1.28568	1.46666	0.113255	0.112538	0.180975	0.159661	-0.801501	0.871497	1.13365
17230432	NM_001128605, NM_011183, XM_006496712, XM_011238776, XR_373599, BC010403, U57324, U57325, AF038935, XR_885186	Psen2	presenilin 2	ENSMUSG00000010609	1.35946	1.59769	0.130643	0.130604	0.238237	0.18473	-0.911923	0.901415	1.17955
17487104	NM_011964, XM_006540007, BC099467	Psg19	pregnancy specific glycoprotein 19	ENSMUSG00000004542	1.12864	1.35831	0.171582	0.172892	0.22967	0.243582	-0.666722	0.827131	1.17257
17505003	NM_173432, BC050128	Pskh1	protein serine kinase H1	ENSMUSG00000048310	1.84169	2.29992	0.192902	0.192033	0.458234	0.272191	-1.19042	0.953861	1.37386
17517554	NM_011193, XM_006510865, XM_006510866, XM_006510867, XM_006510868, XM_006510869, XM_011242677, BC096761, U87814	Pstpip1	proline-serine-threonine phosphatase-interacting protein 1	ENSMUSG00000032322	1.74732	1.95443	0.129442	0.12913	0.207112	0.182838	-0.800982	0.871342	1.15437
17409839	NM_001310711, NM_019550, XM_006501731, XM_006501732, XR_375549, XR_375550, AF095718, BC010255	Ptbp2	polypyrimidine tract binding protein 2	ENSMUSG00000028134	1.49528	1.95116	0.263159	0.262942	0.455877	0.37201	-0.866519	0.889796	1.37162
17467690	BC068263	Ptcd3	pentatricopeptide repeat domain 3	ENSMUSG00000063884	6.69707	7.3467	0.235299	0.23509	0.649627	0.332615	-1.38104	0.974596	1.56876
17259693	NM_029049, XM_006534383, XM_006534384, XM_011249291, XR_879747, AB235902, BC145091, BC171943	Ptchd3	patched domain containing 3	ENSMUSG00000039198	0.461152	0.641771	0.0869222	0.0875307	0.180619	0.123358	-1.03534	0.928429	1.13337
17345581	NM_011195, BC119062, BC120746, U16958	Ptcra	pre T cell antigen receptor alpha	ENSMUSG00000036858	1.3706	1.5273	0.131082	0.131017	0.156703	0.185332	-0.597875	0.801091	1.11474
17305585	NM_008962, XR_383147, BC132297	Ptgdr	prostaglandin D receptor	ENSMUSG00000071489	1.00159	1.33494	0.149986	0.151326	0.333351	0.213061	-1.10632	0.941159	1.25994
17382592	NM_008963, XM_006497786, XM_006497787, AB006361, BC038083, BC043015	Ptgds	prostaglandin D2 synthase (brain)	ENSMUSG00000015090	1.68358	1.82331	0.0926182	0.0927999	0.139734	0.13111	-0.753616	0.856737	1.1017
17238236	NM_019766, AB024935, AY281130, BC003708, BC085264	Ptges3	prostaglandin E synthase 3	ENSMUSG00000071072	3.44184	4.00504	0.321534	0.322478	0.563206	0.455386	-0.874526	0.891913	1.47755
17411163	NM_008966, AB094411, BC064794, D17433	Ptgfr	prostaglandin F receptor	ENSMUSG00000028036	1.0994	1.27722	0.109535	0.109518	0.177819	0.154894	-0.811765	0.874518	1.13117
17370309	NM_008969, XM_006497790, XM_006497791, XM_006497793, XM_006497794, XM_006497795, XM_011239036, AY547265, BC005573, BC023322, CT010314, M34141	Ptgs1	prostaglandin-endoperoxide synthase 1	ENSMUSG00000047250	1.48336	1.76524	0.137865	0.137633	0.281881	0.194807	-1.02317	0.926048	1.21578
17227852	NR_015466	Ptgs2os	prostaglandin-endoperoxide synthase 2, opposite strand	ENSMUSG00000097028	0.951638	1.30589	0.0953089	0.0946805	0.354251	0.134344	-1.86457	0.995817	1.27832
17317858	NM_001130409, NM_007982, XM_006520415, XM_006520416, XM_006520418, XM_006520420, XM_006520421, XM_006520422, XM_006520423, XM_006520424, XM_006520425, XM_006520426, XM_006520427, XM_006520428, XM_006520429, XM_006520430, XM_006520431, XM_006520432, XM_006520433, XM_006520434, XM_006520435, XM_011245452, XM_011245453, XR_383981, AB011499, AB030035, BC030180, DQ478404, DQ478407, M95408, AY916078	Ptk2	PTK2 protein tyrosine kinase 2	ENSMUSG00000022607	1.49075	1.73023	0.167807	0.167618	0.239476	0.237181	-0.713947	0.843674	1.18056
17345475	NM_175168, XM_006524922, XM_006524923, XM_006524924, AF531873, BC027800, BC076578	Ptk7	PTK7 protein tyrosine kinase 7	ENSMUSG00000023972	1.72364	2.27288	0.13645	0.137101	0.549239	0.19343	-2.00781	0.997741	1.46331
17465856	NM_008973, XM_006505757, BC002064, BC061695, D90225	Ptn	pleiotrophin	ENSMUSG00000029838	2.40364	3.83341	0.503778	0.502869	1.42977	0.711807	-1.42033	0.977713	2.69403
17517619	NM_019651, AF013490, BC053017	Ptpn9	protein tyrosine phosphatase, non-receptor type 9	ENSMUSG00000032290	1.8634	2.2936	0.145585	0.145014	0.430197	0.205484	-1.48038	0.981851	1.34742
17369986	NM_178595, XR_374104, BC098218	Ptrh1	peptidyl-tRNA hydrolase 1 homolog	ENSMUSG00000053746	2.87856	3.37963	0.204827	0.203849	0.501072	0.288978	-1.22608	0.958536	1.41526
17281721	NM_133198, AF288783, BC013636	Pygl	liver glycogen phosphorylase	ENSMUSG00000021069	0.968526	1.21707	0.148695	0.149888	0.248547	0.211132	-0.832412	0.880444	1.18801
17399451	NM_001293763, NM_001293766, NM_001293767, NM_001293768, NM_026869, XM_006502004, AY486147, BC025531, BC025640	Pygo2	pygopus 2	ENSMUSG00000047824	1.33844	1.60049	0.133288	0.133066	0.262042	0.188341	-0.98381	0.917935	1.19917
17515196	NM_021888, XM_006510524, XM_006510525, XM_006510526, XM_011242583, XR_379127, XR_379128, AB034632, BC044811	Qtrt1	queuine tRNA-ribosyltransferase catalytic subunit 1	ENSMUSG00000002825	1.85445	2.4287	0.229118	0.228955	0.574245	0.323907	-1.25361	0.961875	1.4889
17216836	NM_181750, XM_006529417, XM_006529418, XM_006529419, XM_006529420, XM_006529421, XM_006529422, XM_006529423, XM_006529424, XM_006529425, XM_006529426, XM_011247982, AK122191, BC049181, BC062193, BC137772	R3hdm1	R3H domain containing 1	ENSMUSG00000056211	2.04103	2.57394	0.175771	0.175136	0.532911	0.248129	-1.51867	0.984132	1.44685
17343617	NM_008997, XM_006523887, XM_006536572, XM_006537304, XM_011238939, XM_011246326, XM_011251297, BC054753, BC085270, BC157916, L26528, AB232606	Rab11b	RAB11B, member RAS oncogene family	ENSMUSG00000077450	2.44253	2.94592	0.196666	0.195895	0.503396	0.277584	-1.28233	0.965122	1.41755
17508523	NM_001080813, NM_029423, BC125400, BC132094	Rab11fip1	RAB11 family interacting protein 1 (class I)	ENSMUSG00000031488	2.72099	2.96237	0.188154	0.187858	0.241375	0.265881	-0.641933	0.818016	1.18212
17366052	XM_011247386, XR_386520, XR_386521, XR_877694, XR_877695	Rab11fip2	RAB11 family interacting protein 2 (class I)	ENSMUSG00000040022	0.97631	1.23409	0.11959	0.119169	0.257776	0.168828	-1.07965	0.936601	1.19563
17225460	NM_001159725, NM_008998, XM_006529263, AB232611, BC013170, BC051071	Rab17	RAB17, member RAS oncogene family	ENSMUSG00000026304	1.40771	1.69421	0.130458	0.12916	0.286493	0.18358	-1.1035	0.94069	1.21967
17245034	NM_024454, XM_006513536, XM_006513537, AB232615, BC040104, BC055042	Rab21	RAB21, member RAS oncogene family	ENSMUSG00000020132	2.61323	2.90458	0.205077	0.204123	0.291349	0.289349	-0.711995	0.843012	1.22378
17534615	NM_011228, AB232628, BC104390, BC104391, D83279	Rab33a	RAB33A, member RAS oncogene family	ENSMUSG00000031104	1.22765	1.37031	0.0677279	0.0672355	0.142663	0.0954342	-1.05704	0.932527	1.10394
17342496	NM_139154, AB232639, AF422144, BC027008	Rab40c	Rab40C, member RAS oncogene family	ENSMUSG00000025730	1.98587	2.21594	0.153123	0.152801	0.230077	0.216321	-0.752071	0.856243	1.1729
17370378	NM_001033960, NM_146121, XM_006497994, XM_006497995, XM_006497996, XM_006497997, XM_011239086, AK220489, BC026862, BC031714, BC138337	Rabgap1	RAB GTPase activating protein 1	ENSMUSG00000035437	2.08232	2.32348	0.157485	0.157704	0.241165	0.222872	-0.765144	0.860391	1.18195
17320556	NM_026817, XM_006521326, XM_006521327, XM_006521329, XM_011245715, XM_011245716, XM_011245717, XM_011245718, BC030376	Rabl2	RAB, member RAS oncogene family-like 2	ENSMUSG00000022621	1.53918	1.70705	0.113568	0.113233	0.167873	0.160373	-0.740177	0.852397	1.1234
17250330	NM_001037764, NM_009021, XR_879537, XR_879538, XR_879539, AK129449, AY548172, BC145882, BC145884, D29801	Rai1	retinoic acid induced 1	ENSMUSG00000062115	3.18569	3.42579	0.174662	0.174841	0.2401	0.247136	-0.686978	0.834359	1.18107
17247176	NM_019511, XM_006514761, AF146524, AF209907, BC024765, XR_865053	Ramp3	receptor (calcitonin) activity modifying protein 3	ENSMUSG00000041046	1.23402	1.49525	0.131498	0.131173	0.261228	0.185736	-0.994508	0.920204	1.1985
17363862	NM_177721, BC026487, BC056759, BC139395, BC139396	Ranbp6	RAN binding protein 6	ENSMUSG00000074909	1.38781	1.58597	0.165125	0.164983	0.198162	0.233422	-0.600295	0.802044	1.14724
17420316	NM_001081155, NM_001256218, NM_029563, XM_006538475, XM_006538476, XM_006538478, XM_006538479, XM_006538480, XM_006538481, XM_006538482, XM_006538483, XR_390722, XR_390723, BC052065	Rap1gap	Rap1 GTPase-activating protein	ENSMUSG00000041351	1.78038	2.04936	0.187788	0.187312	0.268979	0.265236	-0.717086	0.844736	1.20496
17397962	NM_028712, BC032168, BC046528, CT010292	Rap2b	RAP2B, member of RAS oncogene family	ENSMUSG00000036894	1.94564	2.17377	0.126199	0.125254	0.228127	0.177806	-0.907227	0.900256	1.17131
17321007	NM_001177810, NM_001177811, NM_144850, XM_006520876, XM_011245600, XM_011245601, XM_011245602, XM_011245603, XR_875291, XR_875292, XR_875293, BC020311, BC020532	Rapgef3	Rap guanine nucleotide exchange factor (GEF) 3	ENSMUSG00000022469	1.63641	1.95541	0.145223	0.144883	0.319006	0.205136	-1.09962	0.940038	1.24747
17412653	NM_181406, XM_006537548, XM_011249902, XR_390310, BC024878	Rars2	arginyl-tRNA synthetase 2, mitochondrial	ENSMUSG00000028292	0.996825	1.27449	0.119863	0.119766	0.277667	0.169443	-1.15874	0.949362	1.21223
17481956	NM_175279, BC125291, BC125293	Rassf10	Ras association (RalGDS/AF-6) domain family (N-terminal) member 10	ENSMUSG00000098132	1.44245	1.60932	0.0879291	0.0872052	0.166878	0.12384	-0.952847	0.911095	1.12263
17391920	NM_175445, XM_006499139, XM_006499140, XM_006499141, XM_006499142, XM_006499143, XM_006499144, BC057402	Rassf2	Ras association (RalGDS/AF-6) domain family member 2	ENSMUSG00000027339	1.61433	1.80794	0.127151	0.127358	0.193608	0.179965	-0.760714	0.858994	1.14362
17226757	NM_001311094, NM_001313731, NM_018750, AF053959, AY261333, BC089605	Rassf5	Ras association (RalGDS/AF-6) domain family member 5	ENSMUSG00000026430	1.57059	1.90795	0.193656	0.192682	0.337367	0.273184	-0.873238	0.891575	1.26345
17484789	NM_025886, XM_006536226, XM_006536227, XM_006536228, BC011131	Rassf7	Ras association (RalGDS/AF-6) domain family (N-terminal) member 7	ENSMUSG00000038618	1.99038	2.37979	0.173775	0.173496	0.389401	0.245558	-1.12132	0.943605	1.30985
17482800	NM_011247, NM_175023, XM_006507470, BC025874, BC040426, U83913	Rbbp6	retinoblastoma binding protein 6, ubiquitin ligase	ENSMUSG00000030779	1.37585	2.07679	0.231028	0.231856	0.700941	0.327309	-1.51429	0.983884	1.62556
17318750	NM_001110827, NM_001110828, NM_001110829, NM_001110830, NM_001286417, NM_001286418, NM_001286419, NM_053104, NM_175387, XM_006521564, XM_006521565, XM_006521566, XM_006521567, XM_006521568, XM_006521569, XM_006521570, XM_006521571, XM_006521574, XM_006521576, XM_006521577, XM_006521578, XM_006521579, XM_006521580, XM_006521582, XM_006521583, XM_006521584, XM_006521585, XM_006521586, XM_006521587,…	Rbfox2	RNA binding protein, fox-1 homolog (C. elegans) 2	ENSMUSG00000033565	2.10807	2.51184	0.233679	0.233915	0.403765	0.330639	-0.863495	0.888989	1.32296
17503756	NM_001282000, NM_001282001, NM_011250, BC020528, U36799, U47333, U50850	Rbl2	RB transcriptional corepressor like 2	ENSMUSG00000031666	1.73538	1.95613	0.145886	0.145577	0.220754	0.206096	-0.757399	0.857943	1.16534
17411885	NM_198957, XM_006538366, XM_011250133, XM_011251887, XM_011251888, XM_011251890, XM_011251892, XM_011251893, XM_011251895, XM_011251896, XM_011251897, BC080741, BC137620	Rbm12b2	RNA binding motif protein 12 B2	ENSMUSG00000052137	1.04386	1.4039	0.182385	0.1855	0.360037	0.260144	-0.978631	0.91682	1.28346
17384549	NM_001159635, NM_026434, NR_027515, XM_006498258, BC005540	Rbm18	RNA binding motif protein 18	ENSMUSG00000026889	1.93034	2.4727	0.170062	0.170862	0.542362	0.24107	-1.59086	0.987769	1.45636
17309310	NM_134077, BC029079, BC011531	Rbm26	RNA binding motif protein 26	ENSMUSG00000022119	1.66385	2.09924	0.178582	0.178506	0.435393	0.2525	-1.21929	0.957676	1.35228
17215681	NM_001033408, XM_006529702, XM_006529703, XM_006529704, BC150950	Rbm44	RNA binding motif protein 44	ENSMUSG00000070732	0.872172	1.4866	0.136431	0.137028	0.614426	0.193365	-2.24686	0.999257	1.53095
17531999	NM_001172121, NM_001172122, NM_001172123, NM_001172124, NM_001172126, NM_178660, XM_006512005, XM_011242943, BC108402, BC117840, BC117841	Rbms3	RNA binding motif, single stranded interacting protein	ENSMUSG00000039607	2.19366	3.90645	0.200223	0.200048	1.71279	0.283034	-4.27909	1	3.27795
17337834	NM_001286653, NM_001286654, NM_030598, NM_207649, XM_006524622, AB061524, AB061525, AF237791, AF237887, BC047153, BC049096, BC062141	Rcan2	regulator of calcineurin 2	ENSMUSG00000039601	0.95596	1.19579	0.12159	0.121083	0.239828	0.171596	-0.988273	0.918888	1.18085
17490578	NM_026555, XM_006540986, XM_006540987, BC005487, BC025602, BC055903, BC092069	Rcn3	reticulocalbin 3, EF-hand calcium binding domain	ENSMUSG00000019539	1.29438	1.72029	0.220921	0.220084	0.42591	0.311839	-0.965769	0.914	1.34342
17256806	NM_025654, XM_006533945, XM_006533946, XM_011249178, BC026811, BC055013	Rdm1	RAD52 motif 1	ENSMUSG00000010362	1.43333	1.82037	0.153842	0.154025	0.387036	0.217695	-1.25715	0.962288	1.3077
17413474	NM_016678, XM_006538086, AB006960, BC132197, BC138065	Reck	reversion-inducing-cysteine-rich protein with kazal motifs	ENSMUSG00000028476	1.02445	1.21143	0.129357	0.12954	0.186985	0.183068	-0.722239	0.846468	1.13838
17349962	NM_153793, XM_006525862, XM_011246901, BC038500	Rell2	RELT-like 2	ENSMUSG00000044024	1.21702	1.381	0.135675	0.13579	0.163974	0.191954	-0.604035	0.803512	1.12037
17493824	NM_177073, XM_006507930, XM_006507931, XM_006507932, XM_006507933, XM_006507934, XM_006507935, XM_006507936, XM_006507939, XM_006507940, XR_378249, BC100310, BC131929, BC131931, BC145200	Relt	RELT tumor necrosis factor receptor	ENSMUSG00000008318	1.11319	1.35916	0.172593	0.172425	0.245969	0.243964	-0.712918	0.843325	1.18589
17458327	NM_001079901, NM_001079902, NM_001079903, NM_001079904, NM_001079905, NM_175099, BC085128, BC092301	Repin1	replication initiator 1	ENSMUSG00000052751	2.06906	2.36632	0.181314	0.181406	0.297255	0.256482	-0.819516	0.876766	1.2288
17222440	NM_019570, XM_006496153, XM_006496154, XM_006496155, XM_006496156, XM_006496158, XM_006496161, XM_006496162, XM_006496163, XM_006496164, AB057418, AF179302, BC058093	Rev1	REV1, DNA directed polymerase	ENSMUSG00000026082	1.49868	1.78152	0.154278	0.154373	0.282848	0.218249	-0.916401	0.90251	1.21659
17294477	NM_001131068, NM_001131069, NM_178916, BC030381	Rfesd	Rieske (Fe-S) domain containing	ENSMUSG00000043190	1.24893	1.58818	0.176641	0.177276	0.339254	0.250257	-0.958569	0.91239	1.2651
17266797	NM_001007465, NM_001164569, NM_001164570, NM_001164571, NM_026097, XM_006533986, XM_006533987, XM_006533988, XM_006533989, XM_006533990, XM_011249184, XM_011249185, AF434814, BC118517	Rffl	ring finger and FYVE like domain containing protein	ENSMUSG00000020696	1.71902	2.02237	0.134577	0.135064	0.303343	0.190666	-1.12498	0.944191	1.234
17273316	NM_009053, XM_006532606, XR_388377, XR_388378, XR_388379, AF015770, BC066023, U94350	Rfng	RFNG O-fucosylpeptide 3-beta-N-acetylglucosaminyltransferase	ENSMUSG00000025158	2.18659	2.4901	0.157807	0.157335	0.303502	0.222839	-0.963064	0.913398	1.23414
17513061	NM_146218, XM_006530925, BC023694, BC027246, BC096602, BC018533, XR_862959	Rfwd3	ring finger and WD repeat domain 3	ENSMUSG00000033596	1.40499	1.6185	0.144418	0.144145	0.213519	0.204045	-0.739939	0.852319	1.15951
17405261	NM_133231, AF335512, BC019935	Rfxap	regulatory factor X-associated protein	ENSMUSG00000036615	1.31085	1.52041	0.143477	0.143767	0.209557	0.203112	-0.729543	0.848901	1.15633
17336245	NM_009059, XM_006523910, XM_006523911, XM_006525353, XM_006525354, XM_011239060, XM_011239079, XM_011246330, XM_011246331, XM_011246332, XM_011251299, XM_011251300, XM_011251367, XM_011251368, XM_011251369, XR_385304, XR_385941, BC068121, U54639	Rgl2	ral guanine nucleotide dissociation stimulator-like 2	ENSMUSG00000041354	1.86077	2.03647	0.0954101	0.0956373	0.175698	0.135091	-0.919656	0.903301	1.12951
17524858	NM_023622, XM_006510612, XM_006510613, XM_011242607, XM_011242608, AF237669, AF239661, AK131140	Rgl3	ral guanine nucleotide dissociation stimulator-like 3	ENSMUSG00000040146	1.89582	2.07769	0.121138	0.121503	0.181875	0.171573	-0.749563	0.855437	1.13436
17395933	NM_001291205, NM_001291206, NM_001291207, NM_001291208, NM_001291209, NM_001291210, NM_026446, AF535869, AF535870, AY138505, BC003838	Rgs19	regulator of G-protein signaling 19	ENSMUSG00000002458	1.38378	1.87424	0.196909	0.19586	0.490463	0.277731	-1.24873	0.961299	1.4049
17492369	NM_019799, XM_006541004, XM_011250878, AF193810, AY254686, BC119045, BC137652	Rhcg	Rhesus blood group-associated C glycoprotein	ENSMUSG00000030549	1.08819	1.23651	0.121625	0.122083	0.148322	0.172328	-0.608606	0.805298	1.10828
17234042	NM_001081347, NM_001252636, NM_001252637, NM_001252638, XM_006514048, XM_006514049, XM_006514051, XM_006514052, XM_006514053, XM_006514054, XM_011243553, AK173015, BC099973, BC137646, BC137647, BC144800	Rhobtb1	Rho-related BTB domain containing 1	ENSMUSG00000019944	1.42684	1.66333	0.0940586	0.0940607	0.236496	0.13302	-1.25716	0.962289	1.17813
17310004	NM_030168, XM_006520003, XM_006520004, AY497009, AY540053, BC120903, BC120904	Rictor	RPTOR independent companion of MTOR, complex 2	ENSMUSG00000050310	1.77146	2.02913	0.121473	0.120826	0.257666	0.171332	-1.06342	0.933697	1.19554
17429421	NM_177572, XM_006502882, BC057371	Rimkla	ribosomal modification protein rimK-like family member A	ENSMUSG00000048899	1.79723	2.04234	0.160396	0.160887	0.245111	0.227182	-0.762913	0.859689	1.18518
17435221	NM_001310467, NM_177323, XM_006535810, XM_006535811, BC065059, BC145267, BC150745	Rint1	RAD50 interactor 1	ENSMUSG00000028999	1.4775	1.65511	0.12531	0.125485	0.177606	0.177339	-0.70817	0.841708	1.13101
17326472	NM_025910, XM_006522479, XM_006522480, XR_384594, AB177385, BC023462, BC025109, BC058242	Riox2	ribosomal oxygenase 2	ENSMUSG00000022724	1.07285	1.23542	0.0858115	0.0850074	0.162568	0.120789	-0.951688	0.910831	1.11928
17332583	NM_023663, XM_011246154, AF302127, BC057871	Ripk4	receptor-interacting serine-threonine kinase 4	ENSMUSG00000005251	1.52285	1.94129	0.136919	0.136918	0.418448	0.193632	-1.52809	0.984654	1.33649
17543829	NM_011276, XM_006527918, XM_006527919, XM_006527920, XM_006527921, XM_011247551, XM_011247552, AF069992, AF197105, BC012960	Rlim	ring finger protein, LIM domain interacting	ENSMUSG00000056537	2.28488	2.57797	0.178649	0.178907	0.293091	0.25283	-0.819709	0.876821	1.22526
17299585	NM_030098, XM_006519698, AY545655, BC094892, BC132632, BC132634	Rnase6	ribonuclease, RNase A family, 6	ENSMUSG00000021880	1.68645	1.9012	0.14421	0.143863	0.214749	0.203699	-0.745466	0.854115	1.1605
17511241	NM_027187, XM_011248497, XM_011248498, BC029252, BC038158, XM_006544348	Rnaseh2a	ribonuclease H2, large subunit	ENSMUSG00000052926	1.94464	2.26566	0.125213	0.123576	0.321021	0.175924	-1.29031	0.965982	1.24921
17531080	NM_001311152, NM_032543, XM_006511877, XM_006511878, XM_006511879, XM_006511881, XM_006511882, XM_006511883, XM_006511885, XM_011242923, XR_379775, AY744153, BC057082	Rnf123	ring finger protein 123	ENSMUSG00000041528	1.69886	1.86763	0.121343	0.120543	0.168766	0.17104	-0.697706	0.838106	1.1241
17287066	NM_001170643, NM_146042, BC025007	Rnf144b	ring finger protein 144B	ENSMUSG00000038068	1.69481	2.20362	0.133344	0.132558	0.508812	0.188022	-1.91352	0.996596	1.42288
17240005	NM_001110196, NM_001110197, NM_001110198, NM_001284279, NM_026518, BC050795	Rnf146	ring finger protein 146	ENSMUSG00000038876	1.85125	2.10768	0.179279	0.178974	0.256429	0.253323	-0.715776	0.844293	1.19452
17309293	NM_026047, XM_011245206, BC029231	Rnf219	ring finger protein 219	ENSMUSG00000022120	2.1859	2.53378	0.194675	0.195663	0.347874	0.276011	-0.891211	0.896231	1.27268
17391888	NM_178607, XM_006499893, XM_011239692, BC096529	Rnf24	ring finger protein 24	ENSMUSG00000048911	1.35237	1.50855	0.111222	0.11139	0.156174	0.157411	-0.701552	0.839437	1.11433
17325135	XM_006522698, AF178531, NM_030744, BC049544	Ropn1	ropporin, rhophilin associated protein 1	ENSMUSG00000022832	1.35861	1.55319	0.145965	0.14569	0.19458	0.206231	-0.667158	0.827288	1.14439
17301262	NM_146246, AY168340, BC031365, BC129887	Rp1l1	retinitis pigmentosa 1 homolog like 1	ENSMUSG00000046049	1.44208	2.04435	0.143625	0.14343	0.60227	0.202979	-2.0981	0.998497	1.5181
17419469	NM_011284, BC004578, D00812	Rpa2	replication protein A2	ENSMUSG00000028884	1.20667	1.49563	0.140226	0.140628	0.288963	0.198594	-1.02887	0.927172	1.22176
17299715	NM_001168515, NM_023879, XM_006519689, XM_006519690, XM_006519692, XM_006519696, XM_011245224, AY008297, AY914560, BC016092, BC086692	Rpgrip1	retinitis pigmentosa GTPase regulator interacting protein 1	ENSMUSG00000057132	0.786412	1.05483	0.115089	0.114771	0.26842	0.162536	-1.16775	0.950677	1.20449
17335330	NM_011287, XM_006523922, XM_006536734, BC006039, BC083346, U12403, XR_394616	Rpl10a	ribosomal protein L10A	ENSMUSG00000037805	3.02016	3.30628	0.19752	0.19669	0.286117	0.278749	-0.725796	0.847656	1.21935
17212114	NM_001252218, NM_001252219, NM_053257	Rpl31	ribosomal protein L31	ENSMUSG00000073702	2.55364	2.76175	0.160197	0.159871	0.208107	0.226322	-0.650195	0.821087	1.15517
17322800	NM_026594, XM_006522506, BC023885, BC051469	Rpl39l	ribosomal protein L39-like	ENSMUSG00000039209	1.87009	2.04099	0.103878	0.104176	0.170895	0.147117	-0.821394	0.877307	1.12576
17353143	NM_144861, XM_006525824, XM_006525825, XM_011246895, BC021395, BC023084	Rprd1a	regulation of nuclear pre-mRNA domain containing 1A	ENSMUSG00000040446	1.61787	1.92703	0.173751	0.172896	0.309163	0.245117	-0.891864	0.896397	1.23899
17527806	XR_140944, XR_405720	Rps11-ps1	ribosomal protein S11, pseudogene 1	NA	3.77786	4.62493	0.294866	0.287728	0.847064	0.411988	-1.45384	0.980111	1.79884
17334722	NM_028009, XM_006523414, XM_006523416, XM_006523418, BC018186	Rpusd1	RNA pseudouridylate synthase domain containing 1	ENSMUSG00000041199	1.58431	1.8575	0.135663	0.134889	0.273192	0.19131	-1.00975	0.923355	1.20848
17512321	NM_019662, XM_006531206, AF084466, BC057138	Rrad	Ras-related associated with diabetes	ENSMUSG00000031880	1.59216	1.8685	0.101077	0.100877	0.276335	0.142803	-1.36831	0.97351	1.21111
17335902	NM_001163734, NM_028244, XM_006524971, XM_006524972, XM_006524973, XM_006524974, XM_006524975, BC016569	Rrp1b	ribosomal RNA processing 1 homolog B (S. cerevisiae)	ENSMUSG00000058392	1.51326	1.84481	0.138933	0.139312	0.331548	0.196749	-1.19157	0.954018	1.25836
17539346	NM_011302, AF073780, AF084561, BC046422	Rs1	retinoschisis (X-linked, juvenile) 1 (human)	ENSMUSG00000031293	0.9799	1.14096	0.129608	0.129416	0.161064	0.183157	-0.621811	0.810401	1.11811
17280327	NM_021384, XM_011243886, AF236064, AF442152, BC057868, CT010378	Rsad2	radical S-adenosyl methionine domain containing 2	ENSMUSG00000020641	1.16753	1.34016	0.140288	0.140494	0.172625	0.198543	-0.6148	0.807702	1.12711
17348634	BC003885	Rsl24d1	ribosomal L24 domain containing 1	ENSMUSG00000032215	2.1521	3.28029	0.274654	0.271405	1.12819	0.386129	-2.06602	0.99826	2.18584
17377630	NM_001040689, XM_006499308, XM_006499309, BC048707	Rspo4	R-spondin 4	ENSMUSG00000032852	2.02137	2.25517	0.128909	0.128876	0.233804	0.182281	-0.906974	0.900193	1.17593
17452689	NM_001005525, XM_006530240, XM_006530241, XM_006530242, XM_006530243, XM_006530244, XM_006530245, XM_006530246, XM_006530247, XM_011248190, XR_387557, BC132550, BC132552, BC145430, BC145431	Rsrc2	arginine/serine-rich coiled-coil 2	ENSMUSG00000029422	2.41851	2.71472	0.183533	0.183205	0.296209	0.259323	-0.807688	0.873323	1.22791
17541780	NM_001018063, BC029838	Rtl8b	retrotransposon Gag like 8B	ENSMUSG00000067924	0.941191	1.76915	0.27517	0.267676	0.827961	0.383886	-1.52508	0.984489	1.77517
17474547	NM_001025364, NM_013648, AF038538, AF038539, BC031370	Rtn2	reticulon 2 (Z-band associated protein)	ENSMUSG00000030401	0.899307	1.07142	0.113465	0.112828	0.172108	0.160014	-0.760551	0.858943	1.1267
17256942	NM_001252347, NM_016759, XM_006533688, XM_006533689, XM_006533690, XM_006533691, XM_006533692, XM_006533693, XM_006533694, XM_006533695, XM_011249124, BC046319, U73941	Rundc3a	RUN domain containing 3A	ENSMUSG00000006575	1.65588	1.82518	0.130962	0.130676	0.169295	0.185007	-0.647054	0.819923	1.12451
17332236	NM_001111021, NM_001111022, NM_001111023, NM_009821, BC069929, D13802, D26532, X97306, AF345649	Runx1	runt related transcription factor 1	ENSMUSG00000022952	2.02624	2.514	0.196198	0.195888	0.487768	0.277247	-1.24403	0.960739	1.40227
17345134	NM_001145920, NM_001146038, NM_001271627, NM_001271630, NM_001271631, NM_009820, NR_073392, NR_073425, XM_006523540, XM_006523541, XM_006523542, XM_006523543, XM_006523544, XM_006523545, XM_006523546, XM_006523547, XM_006523548, XR_385271, XR_385272, XR_385273, XR_385274, AF005936, AF010284, AF053955, D14636, D14637, DQ458792	Runx2	runt related transcription factor 2	ENSMUSG00000039153	1.29802	1.6206	0.126039	0.125568	0.322578	0.177913	-1.28207	0.965094	1.25056
17331767	NM_016924, AF177771, BC002143	Rwdd2b	RWD domain containing 2B	ENSMUSG00000041079	1.51456	1.82491	0.172278	0.172408	0.310349	0.24373	-0.900383	0.89855	1.24001
17316015	NM_178717, AY170825, AY633762, BC053073	Rxfp3	relaxin family peptide receptor 3	ENSMUSG00000060735	1.39142	1.57514	0.115672	0.115981	0.183719	0.163804	-0.793079	0.86898	1.13581
17399808	NM_011312, XM_006501179, XM_006501180, XM_006501181, AF087469, BC117108	S100a5	S100 calcium binding protein A5	ENSMUSG00000001023	0.523888	0.745322	0.148462	0.149565	0.221434	0.210739	-0.742994	0.853314	1.16589
17258457	NM_020483, XM_006533823, XM_006533824, BC021757, XM_006543684, XM_011251783	Sap30bp	SAP30 binding protein	ENSMUSG00000020755	1.80456	2.10189	0.159623	0.159015	0.297336	0.225312	-0.933143	0.906526	1.22887
17451410	NM_016926, XM_006530405, XM_006530406, AF172722, AK129067, BC057156	Sart3	squamous cell carcinoma antigen recognized by T cells 3	ENSMUSG00000018974	1.66886	2.02064	0.114736	0.114271	0.351783	0.161933	-1.53612	0.985087	1.27614
17402052	NM_001289568, NM_001289571, NM_028349, XM_006502140, XM_006502141, BC050110	Sass6	SAS-6 centriolar assembly protein	ENSMUSG00000027959	1.3073	1.50959	0.125388	0.124469	0.202294	0.176677	-0.80963	0.873893	1.15053
17303717	NM_026209, BC027644	Saysd1	SAYSVFN motif domain containing 1	ENSMUSG00000045107	1.18836	1.51148	0.143303	0.143149	0.323121	0.202552	-1.12801	0.944672	1.25103
17301414	NM_001168318, NM_028903, BC016096, BC023907, BC032159, DQ122126	Scara5	scavenger receptor class A, member 5	ENSMUSG00000022032	1.23875	1.46059	0.146222	0.145592	0.221844	0.206344	-0.760222	0.858839	1.16622
17471059	NR_028517, AF357346	Scarna10	small Cajal body-specific RNA 10	NA	3.1037	3.51377	0.143823	0.142948	0.410074	0.202779	-1.42996	0.978426	1.32875
17355435	NR_028560	Scarna17	small Cajal body-specific RNA 17	NA	3.82807	4.70629	0.432311	0.431128	0.878214	0.610544	-1.01711	0.924842	1.8381
17357717	NR_028560	Scarna17	small Cajal body-specific RNA 17	NA	4.443	5.05346	0.33522	0.33435	0.61046	0.473458	-0.911719	0.901364	1.52675
17532184	NM_001205321, NM_009134, XM_006511991, XM_006511992, AY538273, L42342	Scn10a	sodium channel, voltage-gated, type X, alpha	ENSMUSG00000034533	1.06956	1.2136	0.0925258	0.0929456	0.144043	0.131148	-0.77663	0.863968	1.105
17386052	NM_001290674, NM_001290675, XM_006499033, XM_006499035, XM_006499036, XM_006499037, XR_374432, XR_866260, BC158048, BC172147, L42338	Scn9a	sodium channel, voltage-gated, type IX, alpha	ENSMUSG00000075316	0.980596	1.15346	0.124027	0.124331	0.17286	0.175616	-0.696012	0.837518	1.12729
17501283	NM_009136, CT010374, BC058532	Scrg1	scrapie responsive gene 1	ENSMUSG00000031610	0.882227	1.06948	0.145938	0.145819	0.187254	0.206303	-0.641815	0.817972	1.13859
17318256	NM_001310542, NM_001310543, NM_134089, XM_006520238, XM_006520239, XM_006520242, XR_875207, XR_875208, AF441233, BC060689, BC062888	Scrib	scribbled planar cell polarity	ENSMUSG00000022568	1.79371	1.9696	0.142473	0.142841	0.175892	0.201748	-0.616484	0.808352	1.12966
17466982	NM_027268, XM_006506572, XM_011241459, XR_868884, AK129084, BC023889, BC058619	Scrn1	secernin 1	ENSMUSG00000019124	1.1503	1.32299	0.130198	0.131221	0.172687	0.184852	-0.66057	0.824896	1.12716
17394175	NM_011521, BC002312, BC005679, D89571	Sdc4	syndecan 4	ENSMUSG00000017009	3.09247	4.1067	0.417574	0.41709	1.01423	0.590197	-1.21513	0.957143	2.01982
17441660	NM_145565, XM_006530298, BC021605, BC021950	Sds	serine dehydratase	ENSMUSG00000029597	1.22243	1.46532	0.140716	0.141829	0.242889	0.199791	-0.859642	0.887954	1.18336
17262521	NM_001290785, NM_175255, XM_006534485, XM_011249310, XR_388555	Sec24a	Sec24 related gene family, member A (S. cerevisiae)	ENSMUSG00000036391	1.58966	1.84925	0.165364	0.165405	0.259594	0.233889	-0.78482	0.866479	1.19714
17381404	NM_021305, XM_006497515, XM_006497516, XM_006497517, XR_373943, AF145254, AF222748, BC005458	Sec61a2	Sec61, alpha subunit 2 (S. cerevisiae)	ENSMUSG00000025816	1.21156	1.44284	0.086813	0.0869163	0.231281	0.122845	-1.33127	0.97013	1.17388
17530930	NM_001042779, NM_001291537, NM_001291538, NM_001291539, NM_009153, NR_111986, XM_006511664, XM_006511665, XM_006511666, XM_006511671, XM_006511673, XM_006511674, XM_011242861, XM_011242862, XM_011242863, XM_011242864, XM_011242865, XM_011242867, BC090669, BC150758	Sema3b	sema domain, immunoglobulin domain (Ig), short basic domain, secreted, (semaphorin) 3B	ENSMUSG00000057969	1.64486	1.83095	0.102502	0.102391	0.186096	0.144882	-0.908257	0.900511	1.13768
17531001	NM_001311151, NM_011349, XM_006511676, XM_006511677, XM_011242868, XR_379758, XR_379759, XR_871078, AF080090, AF080091, BC010976	Sema3f	sema domain, immunoglobulin domain (Ig), short basic domain, secreted, (semaphorin) 3F	ENSMUSG00000034684	2.12749	2.45781	0.212559	0.211601	0.330328	0.299927	-0.778781	0.864631	1.2573
17479497	NM_013659, XM_011250830, AK173249, DQ073331	Sema4b	sema domain, immunoglobulin domain (Ig), transmembrane domain (TM) and short cytoplasmic domain, (semaphorin) 4B	ENSMUSG00000030539	1.785	2.26362	0.140361	0.139936	0.478618	0.1982	-1.70754	0.992129	1.39341
17375557	NM_001290997, NM_001291000, NM_172537, NM_199238, NM_199239, NM_199240, NM_199241, XM_006499111, XM_006499112, XM_006499113, XM_006499114, XM_011239424, XM_011239425, XM_011239426, XM_011239427, XM_011239428, XM_011239429, XM_011239430, XM_011239431, XM_011239432, AB091532, AB091533, AB091534, AB091535, AB091536, BC060680	Sema6d	sema domain, transmembrane domain (TM), and cytoplasmic domain, (semaphorin) 6D	ENSMUSG00000027200	1.40339	1.71801	0.153822	0.15304	0.314617	0.216986	-1.02527	0.926463	1.24368
17366497	NM_175400, XM_006497309, BC065165, BC066037	Sephs1	selenophosphate synthetase 1	ENSMUSG00000026662	1.78851	2.11994	0.169271	0.168676	0.331434	0.238965	-0.980726	0.917272	1.25826
17496651	NM_009266, BC003760, BC016508, BC028966, BC043334, U43285	Sephs2	selenophosphate synthetase 2	ENSMUSG00000049091	1.65806	1.97666	0.211168	0.211046	0.3186	0.298551	-0.754592	0.857049	1.24712
17283675	NM_008458, XM_011244002, XM_011244003, BC116724	Serpina3c	serine (or cysteine) peptidase inhibitor, clade A, member 3C	ENSMUSG00000066361	1.09385	1.35222	0.147506	0.146161	0.25837	0.207656	-0.879797	0.893291	1.19613
17286434	NM_011455, AF425083, BC064758, BC064759	Serpinb9g	serine (or cysteine) peptidase inhibitor, clade B, member 9g	ENSMUSG00000057726	0.491421	0.798845	0.15535	0.156228	0.307423	0.22032	-0.986663	0.918545	1.2375
17218643	NM_080844, XM_006496626, XM_011238742, BC019447, BC033377	Serpinc1	serine (or cysteine) peptidase inhibitor, clade C (antithrombin), member 1	ENSMUSG00000026715	1.04705	1.31917	0.126665	0.127361	0.272121	0.179624	-1.07123	0.935107	1.20758
17307318	NM_001081024, XM_006519343, XM_006519344, BC157926, BC172021, EU155090, EU155091, EU155092, EU155093, EU155094, EU155096, EU155097, EU155098, EU155099, EU155100, EU155101, EU155102, EU155103, EU155104, EU155105	Setdb2	SET domain, bifurcated 2	ENSMUSG00000071350	0.879792	1.14286	0.114362	0.114116	0.26307	0.161559	-1.1514	0.948272	1.20003
17451223	NM_001253916, NM_001253917, NM_019982, XM_006535154, XM_006535155, XM_006535156, XM_006535157, XM_006535158, AB206790, AF220355, BC065117, BC065129, BC099839, DQ167195	Sez6l	seizure related 6 homolog like	ENSMUSG00000058153	1.65282	1.79724	0.0928683	0.0923676	0.144419	0.130982	-0.779646	0.864896	1.10529
17356848	NM_001110791, NM_011750, NR_122118, XM_006531733, XM_006531734, XM_006531735, XM_006531736, XM_006531737, XM_006531738, XM_006531740, BC009091, BC055370	Sf1	splicing factor 1	ENSMUSG00000024949, ENSMUSG00000106722	3.29544	3.51137	0.181139	0.180875	0.215936	0.255982	-0.596485	0.800541	1.16146
17345977	NM_028232, XM_011246642, AB193067, AB193068, BC089014	Sgo1	shugoshin 1	ENSMUSG00000023940	1.35936	1.52241	0.114073	0.114101	0.163046	0.161344	-0.71457	0.843885	1.11965
17496237	NM_001081459, NM_001289538, NM_001289539, NM_001289540, NM_001289541, NM_001289542, NM_011363, NR_110346, XM_006507478, XM_006507480, XM_006507481, XM_006507482, XM_006507485, XM_006507487, XR_378225, AF020526, AF074329, AF380422, AF421138, AF421139, BC011422, BC051978	Sh2b1	SH2B adaptor protein 1	ENSMUSG00000030733	1.94759	2.1849	0.145074	0.145297	0.237308	0.205323	-0.81726	0.876114	1.17879
17305198	NM_177816, XM_006519136, XM_006519137, XM_006519139, XM_011245089, XR_383190, BC138964	Sh2d4b	SH2 domain containing 4B	ENSMUSG00000037833	1.26988	1.93324	0.157047	0.156827	0.663358	0.221943	-2.11345	0.9986	1.58376
17312800	NM_001316684, NM_001316685, NM_001316686, NM_009164, NR_133564, BC004598, X87671	Sh3bp1	SH3-domain binding protein 1	ENSMUSG00000022436	1.5537	1.77242	0.132247	0.13125	0.218713	0.186321	-0.830036	0.879772	1.1637
17248288	NM_177364, XM_006514712, AB430861, BC141306, AK220175	Sh3pxd2b	SH3 and PX domains 2B	ENSMUSG00000040711	2.23332	2.55277	0.146702	0.147082	0.319443	0.207737	-1.08734	0.937943	1.24785
17318461	NM_025340, XM_006520263, XM_011245398, XM_011245399, XR_383966, AB052763, BC016203, BC055758	Sharpin	SHANK-associated RH domain interacting protein	ENSMUSG00000022552	1.6912	1.95471	0.157607	0.15742	0.263503	0.222757	-0.83645	0.881579	1.20039
17390980	NM_199022, XM_006499655, XM_006499656, XM_006499657, AY464564, BC060643	Shc4	SHC (Src homology 2 domain containing) family, member 4	ENSMUSG00000035109	1.44007	1.63015	0.13813	0.13804	0.190075	0.195282	-0.688254	0.834807	1.14082
17390792	NM_001013829, XM_006499876, XM_006499877, XM_006499878, BC042839	Shf	Src homology 2 domain containing F	ENSMUSG00000033256	1.67583	2.0555	0.162868	0.162509	0.379669	0.230076	-1.16686	0.950548	1.30104
17319583	NM_001207021	Shisa8	shisa family member 8	ENSMUSG00000096883	1.07369	1.34529	0.0921398	0.0924751	0.271606	0.130543	-1.4712	0.981264	1.20715
17405724	NM_001302357, NM_001302358, NM_001302359, NM_013665, XM_006501215, XM_006501216, XM_006501217, U66918, U67055	Shox2	short stature homeobox 2	ENSMUSG00000027833	1.80297	2.15075	0.127351	0.12749	0.347784	0.1802	-1.36471	0.973196	1.2726
17366012	NM_001114312, NM_175172, XR_386512, BC030338, EF055486	Shtn1	shootin 1	ENSMUSG00000041362	2.81577	3.11999	0.2434	0.243233	0.304221	0.344102	-0.625154	0.811679	1.23475
17511450	NM_009172, XM_006530784, BC046317	Siah1a	siah E3 ubiquitin protein ligase 1A	ENSMUSG00000036840	1.84245	3.02076	0.409999	0.41048	1.17831	0.580167	-1.43612	0.978871	2.26311
17330544	NM_001159419, NM_198034, XM_006522237, XR_384572, XR_875822, BC030372, BC079584, BC025888	Sidt1	SID1 transmembrane family, member 1	ENSMUSG00000022696	2.07356	2.39907	0.173464	0.172527	0.325508	0.244653	-0.940796	0.908321	1.25311
17355558	NM_001101038, XM_006526515, XM_006526516, XM_011247091, XM_011247092, AY971517	Siglec15	sialic acid binding Ig-like lectin 15	ENSMUSG00000091055	2.04325	2.51533	0.111264	0.10995	0.472078	0.156424	-2.134	0.998727	1.38711
17327352	NM_011377, XM_006522966, XM_006522967, XM_006522968, AY963781, D63383, D64135, U40576, U42554	Sim2	single-minded family bHLH transcription factor 2	ENSMUSG00000062713	1.63133	1.84813	0.118082	0.118231	0.216803	0.167099	-0.917437	0.902762	1.16216
17243432	NM_001163430, NM_181586, XM_006513861, XM_006513863, XM_011243507, BC052763	Sirt6	sirtuin 6	ENSMUSG00000034748	2.20021	2.88091	0.163155	0.162929	0.680694	0.230576	-2.08748	0.998422	1.60291
17273216	NM_153056, AY251540, BC026403, BC026650, BC040759	Sirt7	sirtuin 7	ENSMUSG00000025138	1.79353	2.0715	0.204792	0.204934	0.277972	0.28972	-0.678435	0.831334	1.21249
17254670	NM_025377, BC060088, BC096627, BC117001, BC119167	Ska2	spindle and kinetochore associated complex subunit 2	ENSMUSG00000020492	1.15366	1.31089	0.088482	0.0885311	0.157233	0.125167	-0.888256	0.895475	1.11515
17282300	NM_001177561, NM_011387, XM_006515633, AB003303, BC021154, BC094023, U95131, U95132	Slc10a1	solute carrier family 10 (sodium/bile acid cotransporter family), member 1	ENSMUSG00000021135	0.883339	1.3637	0.166962	0.168674	0.480361	0.237333	-1.43118	0.978515	1.39509
17357597	NM_023044, AF121080, BC051940	Slc15a3	solute carrier family 15, member 3	ENSMUSG00000024737	0.930544	1.1882	0.147917	0.148051	0.25766	0.209281	-0.870567	0.89087	1.19554
17218889	NM_001276455, NM_054087, AF179403, AF216204, AF326916, AF360396, AF418986, BC034659	Slc19a2	solute carrier family 19 (thiamine transporter), member 2	ENSMUSG00000040918	2.09761	2.26873	0.130367	0.130052	0.171122	0.184144	-0.6571	0.823628	1.12593
17340831	NM_009202, AF010259, BC021651, U38652	Slc22a1	solute carrier family 22 (organic cation transporter), member 1	ENSMUSG00000023829	1.46061	1.64892	0.145009	0.144127	0.188312	0.204451	-0.651288	0.82149	1.13943
17532093	NM_133980, XM_006511917, AF529220, BC021449	Slc22a13	solute carrier family 22 (organic cation transporter), member 13	ENSMUSG00000074028	1.37291	1.59476	0.1446	0.145233	0.221847	0.204943	-0.76543	0.860481	1.16623
17361878	NM_198650, XM_006531785, AY194118, BC046588	Slc22a20	solute carrier family 22 (organic anion transporter), member 20	ENSMUSG00000037451	1.4174	1.7129	0.105951	0.104775	0.295499	0.149008	-1.40227	0.976322	1.22731
17391938	NM_018824, XM_006499906, XM_006499907, XM_011239698, AB038145, AK122227, AY004874, BC050823	Slc23a2	solute carrier family 23 (nucleobase transporters), member 2	ENSMUSG00000027340	1.55817	1.87442	0.139514	0.139704	0.316248	0.197437	-1.13262	0.945397	1.24509
17427014	NM_001110240, NM_172426, XM_006538342, XM_006538343, XM_006538344, XM_006538345, XM_006538346, XM_006538347, XM_006538348, XM_006538349, BC115867, BC116637	Slc24a2	solute carrier family 24 (sodium/potassium/calcium exchanger), member 2	ENSMUSG00000037996	1.08162	1.27662	0.0707458	0.0709572	0.195004	0.100199	-1.37615	0.974183	1.14473
17508036	NM_181325, XM_006509026, AF133914, BC061143	Slc25a15	solute carrier family 25 (mitochondrial carrier ornithine transporter), member 15	ENSMUSG00000031482	1.50428	1.77772	0.137144	0.137841	0.273436	0.194444	-0.994363	0.920174	1.20868
17353792	NM_001159275, AF332006, BC114348, BC125010	Slc25a2	solute carrier family 25 (mitochondrial carrier, ornithine transporter) member 2	ENSMUSG00000050304	1.12013	1.43928	0.123662	0.123922	0.319148	0.175068	-1.28905	0.965848	1.24759
17345109	NM_028711, XM_006525001, XM_006525003, XM_011246657, XM_011246658, XM_011246659, XM_011246660, XM_011246661, AB106930, BC138993, BC138994, BC060279	Slc25a27	solute carrier family 25, member 27	ENSMUSG00000023912	1.58589	1.79844	0.127362	0.127368	0.21255	0.180121	-0.834415	0.881008	1.15873
17308132	NM_026331, XM_006519461, AF288621, AF361699, BC040399	Slc25a37	solute carrier family 25, member 37	ENSMUSG00000034248	2.03401	2.64325	0.212868	0.212855	0.609235	0.301031	-1.43106	0.978506	1.52545
17278628	NM_001012310, XM_011243981, BC069939, BC089616	Slc25a47	solute carrier family 25, member 47	ENSMUSG00000048856	1.33888	1.59783	0.149848	0.150518	0.258949	0.212391	-0.86211	0.888617	1.19661
17424945	NM_001009949, XM_006537835, XM_011249999, BC026435, BC089000	Slc25a51	solute carrier family 25, member 51	ENSMUSG00000045973	1.27349	1.5053	0.148924	0.148995	0.231815	0.21066	-0.778115	0.864425	1.17431
17421895	NM_001085529, XM_006537072, XM_006537073, XM_006539015, XM_006539016, XM_006539017	Slc2a7	solute carrier family 2 (facilitated glucose transporter), member 7	ENSMUSG00000062064	1.0191	1.25095	0.109794	0.109368	0.231857	0.154971	-1.05793	0.932691	1.17435
17382432	NM_080854, XM_006497677, XM_006497678, XM_006497679, XM_006497681, XM_006497682, XM_006497683, XM_011239017, XM_011239018, AB054999, AB667978, BC125326, BC131997	Slc34a3	solute carrier family 34 (sodium phosphate), member 3	ENSMUSG00000006469	1.33938	1.50615	0.126976	0.12726	0.166765	0.179772	-0.655945	0.823204	1.12254
17394385	NM_001252573, NM_001252574, NM_001252575, NM_144893, NR_045544, XM_006499370, XM_006499371, XM_006499372, XM_006499375, XM_011239497, XM_011239498, XM_011239499, BC018327, BC064092, BC094025	Slc35c2	solute carrier family 35, member C2	ENSMUSG00000017664	1.6306	2.04819	0.118431	0.118039	0.417592	0.16721	-1.76594	0.993745	1.3357
17246113	NM_001136237, NM_028051, NM_028092, XM_006514172, XM_006514173, XM_011243579, XR_871732, BC028990	Slc39a5	solute carrier family 39 (metal ion transporter), member 5	ENSMUSG00000039878	1.41761	1.5995	0.143469	0.144484	0.181892	0.203615	-0.631668	0.814155	1.13437
17217101	NM_173865, BC096596, BC116280, BC116281	Slc41a1	solute carrier family 41, member 1	ENSMUSG00000013275	1.85708	2.42493	0.208042	0.209468	0.567846	0.295225	-1.36007	0.972787	1.48231
17460861	NM_001037493, NM_027868, XM_006506625, XM_006506626, XM_006506627, BC011108	Slc41a3	solute carrier family 41, member 3	ENSMUSG00000030089	1.04496	1.38872	0.138522	0.138972	0.343755	0.196218	-1.23879	0.960105	1.26906
17515145	NM_001199186, NM_152808, XM_006510575, XM_006510576, XM_011242593, BC031535	Slc44a2	solute carrier family 44, member 2	ENSMUSG00000057193	1.83736	2.39519	0.189333	0.190165	0.557836	0.268346	-1.46993	0.981182	1.47206
17310357	NM_053077, XM_006520048, AF360357, AY034377, BC125376, BC132429	Slc45a2	solute carrier family 45, member 2	ENSMUSG00000022243	0.900967	1.13714	0.175424	0.175457	0.236176	0.24811	-0.673095	0.829426	1.17787
17263765	NM_026183, XM_006533993, XM_006533994, XM_006533995, XM_006533997, XM_011249188, XM_011249189, XM_011249190	Slc47a1	solute carrier family 47, member 1	ENSMUSG00000010122	0.899528	1.14649	0.153338	0.153505	0.246962	0.216971	-0.80485	0.872488	1.18671
17391709	NM_001081162, XM_006499604, XM_006499607, BC111884	Slc4a11	solute carrier family 4, sodium bicarbonate transporter-like, member 11	ENSMUSG00000074796	1.53265	1.67384	0.109635	0.108805	0.141193	0.154462	-0.646365	0.819667	1.10282
17312503	NM_029643, XM_006521151, BC016264	Slc52a2	solute carrier protein 52, member 2	ENSMUSG00000022560	2.21745	2.51692	0.154514	0.154232	0.299473	0.218316	-0.969965	0.914927	1.23069
17374137	NM_001003915, NM_001177624, XM_006499489, AF529222, AY964639, BC121791, BC141255	Slc5a12	solute carrier family 5 (sodium/glucose cotransporter), member 12	ENSMUSG00000041644	0.803766	0.945222	0.103591	0.103733	0.141455	0.1466	-0.682292	0.832704	1.10302
17510229	NM_053248, XM_006509537, XR_870460, AF235001, AF380353, BC137650, BC137651	Slc5a5	solute carrier family 5 (sodium iodide symporter), member 5	ENSMUSG00000000792	1.34485	1.64511	0.113544	0.113182	0.300256	0.160319	-1.32431	0.969456	1.23136
17532509	NM_139142, AJ428067, BC118933	Slc6a20a	solute carrier family 6 (neurotransmitter transporter), member 20A	ENSMUSG00000036814	2.3556	2.56427	0.162719	0.162161	0.208676	0.229725	-0.642315	0.818159	1.15563
17253215	NM_010484, XM_006532299, XM_006532300, XM_006532301, XM_006532302, AF013604, BC108978, BC108979	Slc6a4	solute carrier family 6 (neurotransmitter transporter, serotonin), member 4	ENSMUSG00000020838	1.02279	1.24655	0.0987326	0.0991834	0.22376	0.139948	-1.13058	0.945076	1.16777
17404570	NM_172861, XM_006535472, XM_011249678, BC061928	Slc7a14	solute carrier family 7 (cationic amino acid transporter, y+ system), member 14	ENSMUSG00000069072	1.30854	1.54053	0.0956469	0.0956734	0.231989	0.135284	-1.21257	0.956812	1.17445
17513641	NM_011404, BC013739, BC026131, AB017189, AB023409	Slc7a5	solute carrier family 7 (cationic amino acid transporter, y+ system), member 5	ENSMUSG00000040010	1.71686	2.00125	0.19192	0.19064	0.284389	0.270512	-0.743381	0.853439	1.21789
17306477	NM_016972, XM_006519250, XM_011245114, AF171668, BC059004	Slc7a8	solute carrier family 7 (cationic amino acid transporter, y+ system), member 8	ENSMUSG00000022180	2.10552	2.3398	0.170791	0.17227	0.234277	0.242583	-0.682894	0.832917	1.17632
17282309	NM_001167920, NM_080440, XM_006515411, XM_006515412, XM_006515413, XM_006515414, AF453257, BC052435, BC080862	Slc8a3	solute carrier family 8 (sodium/calcium exchanger), member 3	ENSMUSG00000079055	1.31367	1.58956	0.111282	0.112082	0.275893	0.157944	-1.23516	0.959662	1.21074
17441671	NM_001177594, NM_001177595, NM_133221, XM_006530174, XM_006530175, AF261233, BC043689	Slc8b1	solute carrier family 8 (sodium/lithium/calcium exchanger), member B1	ENSMUSG00000032754	1.70382	1.96212	0.124627	0.124824	0.258298	0.176388	-1.03547	0.928454	1.19607
17288624	NM_001081060, XM_006517021, XM_006517022	Slc9a3	solute carrier family 9 (sodium/hydrogen exchanger), member 3	ENSMUSG00000036123	2.91136	3.35153	0.341078	0.341267	0.440169	0.482491	-0.645083	0.819191	1.35676
17258131	NM_012030, XM_006533443, BC085141, U74079	Slc9a3r1	solute carrier family 9 (sodium/hydrogen exchanger), member 3 regulator 1	ENSMUSG00000020733	2.44784	2.62778	0.134942	0.134887	0.179937	0.190798	-0.666856	0.827179	1.13283
17520396	NM_177909, BC099942, BC153825	Slc9a9	solute carrier family 9 (sodium/hydrogen exchanger), member 9	ENSMUSG00000031129	1.08858	1.35786	0.11507	0.114915	0.269276	0.162624	-1.17084	0.951121	1.2052
17266847	NR_045932	Slfn5os	schlafen 5, opposite strand	ENSMUSG00000086327	1.2538	1.55768	0.168501	0.168189	0.303881	0.238076	-0.902553	0.899093	1.23446
17266861	NM_001167743, NM_181545, XM_006533484, AY261798, AY261799, XR_406702	Slfn8	schlafen 8	ENSMUSG00000035208	1.03846	1.29882	0.164556	0.16432	0.260365	0.23255	-0.791683	0.86856	1.19778
17327635	NM_177472, XM_006522349, XM_006522350, XM_006522352, XM_006522353, XM_006522354, XM_006522355, XM_006522358, XM_006522359, XM_011245948, XM_011245949, XR_875834, BC042798, BC065125, BC082337	Slx4	SLX4 structure-specific endonuclease subunit homolog (S. cerevisiae)	ENSMUSG00000039738	1.48953	1.67103	0.115558	0.115114	0.181502	0.16311	-0.786837	0.867093	1.13406
17351862	NM_001042660, XM_006525703, AF015260, BC137638	Smad7	SMAD family member 7	ENSMUSG00000025880	2.78014	3.62492	0.20273	0.202016	0.844783	0.286199	-2.08719	0.99842	1.796
17510793	NM_053124, AF325921, AF375046, BC021922, BC053069	Smarca5	SWI/SNF related, matrix associated, actin dependent regulator of chromatin, subfamily a, member 5	ENSMUSG00000031715	1.70086	1.92214	0.130231	0.132861	0.221283	0.186044	-0.841041	0.882861	1.16577
17250511	NM_001085440, NM_175491, BC085095	Smcr8	Smith-Magenis syndrome chromosome region, candidate 8 homolog (human)	ENSMUSG00000049323	1.76202	2.01373	0.157743	0.158072	0.251706	0.223315	-0.797002	0.870156	1.19061
17463650	NM_001163445, NM_001271582, NM_001271583, NR_073368, XM_011241403, XR_868863	Smim10l1	small integral membrane protein 10 like 1	ENSMUSG00000072704	3.32549	3.56707	0.164096	0.163625	0.241587	0.231734	-0.737175	0.851415	1.18229
17239876	NM_001195596	Smlr1	small leucine-rich protein 1	ENSMUSG00000096546	1.24113	1.53494	0.123932	0.123285	0.293813	0.174809	-1.18848	0.953596	1.22588
17333380	NM_001167913	Smok2b	sperm motility kinase 2B	ENSMUSG00000073457	1.693	1.99529	0.19715	0.196093	0.302286	0.278066	-0.768695	0.861504	1.2331
17333410	NR_030763	Smok4a	sperm motility kinase 4A	ENSMUSG00000079711	0.690223	1.14617	0.145029	0.147886	0.455944	0.207132	-1.5565	0.98614	1.37168
17545657	NM_009214, XM_006528775, XM_006544569, AF031486, BC046623, BC058688	Sms	spermine synthase	ENSMUSG00000071708	1.29207	1.7398	0.143142	0.14653	0.447732	0.204843	-1.54555	0.985582	1.36389
17230304	NM_027188, XM_006496981, XM_006496982, XM_011238864, XM_011238865, BC038482, BC052431, BC061485	Smyd3	SET and MYND domain containing 3	ENSMUSG00000055067	1.17753	1.4085	0.0846591	0.0842884	0.230975	0.119464	-1.36714	0.973408	1.17363
17263401	NM_144521, XM_006534021, XM_006534022, XM_006534023, XM_006534024, XM_006534025, BC023182, BC029025	Snap47	synaptosomal-associated protein, 47	ENSMUSG00000009894	1.46768	1.73403	0.1038	0.104732	0.266353	0.147456	-1.27726	0.964566	1.20276
17382937	NM_001290419, NM_172339, XM_006497903, XM_006497904, XM_011239064, XM_011239065, XM_011239066, XM_011239067, XM_011239068, XM_011239069, XM_011239070, XM_011239071, XM_011239072, BC044754, BC057031	Snapc4	small nuclear RNA activating complex, polypeptide 4	ENSMUSG00000036281	1.30272	1.56228	0.147061	0.146691	0.25956	0.207715	-0.883599	0.894277	1.19711
17215932	NM_172463, XM_006529317, XM_006529318, XM_006529319, XM_006529320, XM_011247957, XR_387153, AJ584850, AY169783, BC145886	Sned1	sushi, nidogen and EGF-like domains 1	ENSMUSG00000047793	1.22632	1.56831	0.133817	0.133591	0.341995	0.189086	-1.27892	0.964749	1.26751
17283764	NR_003145	Snhg10	small nucleolar RNA host gene 10	ENSMUSG00000113722	1.74186	1.94276	0.127719	0.128661	0.200897	0.181289	-0.783588	0.866104	1.14941
17550492	NR_045893, AK032971(mouse):6,424,545-6,428,747	Snhg15	small nucleolar RNA host gene 15	ENSMUSG00000085156	1.69396	2.02493	0.145414	0.144411	0.330965	0.204938	-1.14194	0.946839	1.25785
17393825	NR_015463, NR_027887	Snhg17	small nucleolar RNA host gene 17	NA	1.82952	2.04837	0.156276	0.156852	0.218854	0.221416	-0.698927	0.838529	1.16381
17349544	NR_038073	Snhg4	small nucleolar RNA host gene 4	ENSMUSG00000097769	1.8051	2.20678	0.184788	0.184433	0.401685	0.261079	-1.08793	0.938044	1.32105
17529549	NR_040721, BC032970	Snhg5	small nucleolar RNA host gene 5	ENSMUSG00000097195	3.20128	3.69828	0.20939	0.208124	0.497003	0.295228	-1.19038	0.953856	1.41128
17268645	NR_028078	Snora21	small nucleolar RNA, H/ACA box 21	ENSMUSG00000064901	7.73244	8.99149	0.350765	0.350089	1.25905	0.495579	-1.79645	0.994466	2.39338
17481723	NR_033336	Snora23	small nucleolar RNA, H/ACA box 23	ENSMUSG00000064451	5.25317	6.8957	0.268036	0.26683	1.64253	0.378208	-3.07092	0.999993	3.12213
17239751	NR_037680	Snora33	small nucleolar RNA, H/ACA box 33	ENSMUSG00000070063	4.88515	6.20725	0.483712	0.483319	1.32209	0.683795	-1.36717	0.973411	2.50029
17484907	NR_034049, AF357388	Snora52	small nucleolar RNA, H/ACA box 52	ENSMUSG00000064666	6.53909	7.51641	0.308888	0.308846	0.977327	0.436804	-1.58212	0.987372	1.96881
17260440	NR_034042	Snora5c	small nucleolar RNA, H/ACA box 5C	NA	3.66878	5.32929	0.461079	0.458449	1.66052	0.650207	-1.80583	0.994673	3.1613
17541008	NR_002900	Snora69	small nucleolar RNA, H/ACA box 69	ENSMUSG00000065642	5.38631	6.22594	0.431487	0.430985	0.839634	0.60986	-0.97352	0.915707	1.7896
17535774	NR_002899	Snora70	small nucleolar RNA, H/ACA box 70	ENSMUSG00000064981	0.927841	1.26056	0.183058	0.185094	0.332722	0.260327	-0.903746	0.899391	1.25939
17430833	NR_028512	Snora73a	small nucleolar RNA, H/ACA box 73a	ENSMUSG00000064387	5.22569	6.08046	0.306512	0.305696	0.854778	0.432897	-1.39622	0.975841	1.80848
17430831	NR_028513	Snora73b	small nucleolar RNA, H/ACA box 73b	ENSMUSG00000065353	5.59928	6.04455	0.249753	0.249745	0.445268	0.353198	-0.891431	0.896287	1.36157
17349552	NR_002905, X94291	Snora74a	small nucleolar RNA, H/ACA box 74A	ENSMUSG00000065649	6.77056	8.77353	0.411523	0.411197	2.00297	0.581751	-2.43457	0.999712	4.00825
17225169	NR_028478	Snora75	small nucleolar RNA, H/ACA box 75	ENSMUSG00000064837	6.1159	9.19232	0.671658	0.671231	3.07641	0.949566	-2.29089	0.999402	8.43514
17469939	NR_028546	Snora7a	small nucleolar RNA, H/ACA box 7A	ENSMUSG00000064563	5.66909	6.59039	0.397015	0.396782	0.921299	0.561299	-1.16062	0.949639	1.89382
17324398	NR_034048	Snora81	small nucleolar RNA, H/ACA box 81	ENSMUSG00000087935	6.04208	6.29828	0.191332	0.191099	0.256204	0.270419	-0.669936	0.828291	1.19433
17239753	AF357340, NR_037681	Snord100	small nucleolar RNA, C/D box 100	ENSMUSG00000080486	7.25647	7.60358	0.224496	0.224531	0.347104	0.31751	-0.773015	0.862849	1.27201
17392401	NR_030762	Snord17	small nucleolar RNA, C/D box 17	ENSMUSG00000077714	3.10861	3.6568	0.349173	0.349186	0.548188	0.493815	-0.784965	0.866524	1.46225
17486805	NR_028539	Snord23	small nucleolar RNA, C/D box 23	ENSMUSG00000080478	4.07585	4.29343	0.143364	0.142977	0.217584	0.202474	-0.759875	0.858729	1.16278
17250740	NR_028526, AF357357	Snord49b	small nucleolar RNA, C/D box 49B	ENSMUSG00000064437	7.56594	8.68374	0.471118	0.471082	1.11781	0.666236	-1.18638	0.953307	2.17017
17351831	NR_028552	Snord58b	small nucleolar RNA, C/D box 58B	ENSMUSG00000064871	0.803281	1.00822	0.151701	0.152	0.20494	0.214749	-0.674809	0.83004	1.15264
17373380	NR_028553	Snord67	small nucleolar RNA, C/D box 67	ENSMUSG00000077221	3.67624	5.36789	0.255918	0.252777	1.69165	0.359708	-3.32541	0.999999	3.23027
17286670	NM_026382, XM_006516735, XM_011244332, BC021443	Snrnp48	small nuclear ribonucleoprotein 48 (U11/U12)	ENSMUSG00000021431	1.57354	1.77202	0.144343	0.143849	0.198481	0.203783	-0.68871	0.834968	1.14749
17490791	NM_009224, NR_126538, NR_126539, XM_006540732, XM_006540733, XM_011250831, BC002169, BC049128, BC051414, BC131994, BC132020	Snrnp70	small nuclear ribonucleoprotein 70 (U1)	ENSMUSG00000063511	4.40627	4.97509	0.303131	0.302048	0.568817	0.427927	-0.939914	0.908115	1.48331
17517608	NM_178374, XM_006511336, XM_011242784, BC049638, BC061258	Snupn	snurportin 1	ENSMUSG00000055334	0.836518	1.21468	0.126838	0.12772	0.378166	0.180001	-1.48557	0.982176	1.29969
17458573	NM_001127348, NM_001127349, NM_028035, XM_006506653, XM_011241474, XM_011241475, BC010334, CT010276	Snx10	sorting nexin 10	ENSMUSG00000038301	1.78067	2.09439	0.162597	0.162426	0.313719	0.229826	-0.965223	0.913878	1.24291
17268338	NM_001163389, NM_028965, XM_006534375, XM_011249289, BC014719	Snx11	sorting nexin 11	ENSMUSG00000020876	1.38757	1.6167	0.155776	0.154864	0.229126	0.219656	-0.73759	0.851551	1.17212
17543549	NM_001110310, NM_001110311, NM_018875, XM_011247645, XM_011247646, BC002009, AF062484	Snx12	sorting nexin 12	ENSMUSG00000046032	1.29808	1.46332	0.138721	0.138304	0.165238	0.195886	-0.596471	0.800536	1.12135
17296312	NM_130796, AF408408, BC040407, BC063089, BC137801, BC145951	Snx18	sorting nexin 18	ENSMUSG00000042364	1.43608	1.74675	0.217022	0.217171	0.31067	0.307021	-0.715511	0.844203	1.24028
17272619	NM_007707, XM_011248707, BC052031, U88328	Socs3	suppressor of cytokine signaling 3	ENSMUSG00000053113	2.09748	2.63183	0.178123	0.17791	0.53435	0.251753	-1.50085	0.983103	1.44829
17360260	NM_025696, AF276314	Sorcs3	sortilin-related VPS10 domain containing receptor 3	ENSMUSG00000063434	1.31936	1.70164	0.203675	0.203916	0.38228	0.28821	-0.937903	0.907645	1.3034
17464192	NR_040519	Sox5os3	SRY (sex determining region Y)-box 5, opposite strand 3	ENSMUSG00000085785	0.815593	1.11566	0.144597	0.144705	0.300068	0.204568	-1.03721	0.92879	1.2312
17438155	NM_178387, XM_006504154, XM_006504155, XM_006504156, XM_006504157, XM_006504158, XM_006504159, XM_006504160, XR_376830, BC050799	Spata18	spermatogenesis associated 18	ENSMUSG00000029155	1.33366	1.56374	0.128492	0.12887	0.230074	0.181983	-0.893968	0.896932	1.17289
17353628	NM_027733, NM_029485, XM_006526248, AY730532, BC060950	Spata24	spermatogenesis associated 24	ENSMUSG00000024352	1.82256	2.27043	0.228349	0.230054	0.447872	0.324142	-0.977019	0.91647	1.36403
17314738	NM_139140, XM_006521450, XM_011245737, BC023432, BC072579	Spats2	spermatogenesis associated, serine-rich 2	ENSMUSG00000051934	1.82315	2.08994	0.159148	0.159127	0.266794	0.225054	-0.838249	0.882083	1.20313
17212947	NM_001164566, NM_144882, XM_006496210, XM_006496211, XM_006496212, XM_006496215, XM_006496216, XM_006496217, XM_006496218, XM_011238567, BC014764, BC021879, BC029001	Spats2l	spermatogenesis associated, serine-rich 2-like	ENSMUSG00000038305	2.0954	2.2394	0.11527	0.114764	0.144002	0.162659	-0.626	0.812002	1.10497
17386161	NM_001199123, NM_001199124, NM_001305800, NM_025565, XM_006500003, BC027121, BC033605	Spc25	SPC25, NDC80 kinetochore complex component, homolog (S. cerevisiae)	ENSMUSG00000005233	1.34301	1.54287	0.0911165	0.0915399	0.199867	0.129158	-1.09422	0.939124	1.14859
17434875	NM_025759	Speer4d	spermatogenesis associated glutamate (E)-rich protein 4D	ENSMUSG00000070933, ENSMUSG00000097696	0.258041	0.492398	0.153383	0.154366	0.234358	0.217613	-0.761518	0.859248	1.17638
17373177	NM_011355, XM_006499038, XM_011239397, BC003815, L03215, M32370, M38252, X17463	Spi1	spleen focus forming virus (SFFV) proviral integration oncogene	ENSMUSG00000002111	1.97673	2.1645	0.115499	0.115114	0.187773	0.163068	-0.814235	0.875237	1.139
17287306	NM_001283028, NM_001283029, NM_001283030, NM_011462, NM_146043, XM_006516893, XM_006516894, BC016517, U48972	Spin1	spindlin 1	ENSMUSG00000021395	2.62114	2.96177	0.284582	0.285116	0.340622	0.402837	-0.597899	0.8011	1.2663
17351178	NM_177829, XM_006526029, XM_006526030, XM_006526031, XM_006526033, XM_006526034, XM_006526035, XM_006526036, XM_011246949, BC125360, BC125362, DQ437330, BC049733	Spink10	serine peptidase inhibitor, Kazal type 10	ENSMUSG00000044176	0.892024	1.21471	0.17572	0.175728	0.32269	0.248512	-0.918172	0.902941	1.25066
17379498	NM_001040055, AY542490	Spint5	serine protease inhibitor, Kunitz type 5	ENSMUSG00000074593	1.13202	1.3192	0.123201	0.123238	0.187185	0.174259	-0.759557	0.858628	1.13854
17496599	NM_001037810, NM_009259, NR_110337, XM_006507522, XM_011241716, XM_011241717, BC100738, BC100739, BC100740, BC100741	Spn	sialophorin	ENSMUSG00000051457	1.37568	1.54911	0.143905	0.143519	0.173426	0.20324	-0.60338	0.803256	1.12773
17320610	NR_033583, BC048643	Spn-ps	sialophorin, pseudogene	NA	1.09472	1.45114	0.13461	0.13324	0.356422	0.189401	-1.33066	0.970071	1.28025
17496164	NM_023712, NR_045537, AF212372, BC026854, BC085491	Spns1	spinster homolog 1	ENSMUSG00000030741	2.01708	2.19824	0.127516	0.127948	0.181157	0.180641	-0.709127	0.842035	1.13379
17501484	NM_001252620, NM_001252621, NM_023689, XM_006509516, XM_006509517, XM_006509518, AJ278998, BC017601, BC053334	Spock3	sparc/osteonectin, cwcv and kazal-like domains proteoglycan 3	ENSMUSG00000054162	1.06664	1.21469	0.10597	0.106168	0.148051	0.150004	-0.697902	0.838174	1.10807
17309340	NM_011897, XM_006519016, AF153084, AF176905, BC138768, BC138771, BC095983	Spry2	sprouty RTK signaling antagonist 2	ENSMUSG00000022114	1.62404	2.3023	0.177173	0.177595	0.678253	0.250859	-1.91182	0.996572	1.6002
17219698	NM_011465, XR_373600, AF093576, BC150747, U87455, XR_885161	Spta1	spectrin alpha, erythrocytic 1	ENSMUSG00000026532	0.924586	1.16373	0.0860515	0.08598	0.23914	0.121645	-1.39009	0.975344	1.18029
17376891	NM_175467, XM_006499295, BC094496	Sptlc3	serine palmitoyltransferase, long chain base subunit 3	ENSMUSG00000039092	1.191	1.41556	0.117831	0.118218	0.224557	0.166912	-0.951312	0.910745	1.16842
17295861	NM_172592, XM_006517606, XM_006517607, XM_006517608, XM_006517609, XM_011244653, XR_382731, XR_873746, BC063761, BC070460	Srek1	splicing regulatory glutamine/lysine-rich protein 1	ENSMUSG00000032621	2.46817	3.03906	0.224267	0.225337	0.570885	0.317919	-1.26975	0.963729	1.48543
17389715	NM_009273, BC021537, M29264, XM_006543681	Srp14	signal recognition particle 14	ENSMUSG00000009549	2.55592	2.81758	0.200716	0.200967	0.261667	0.284032	-0.651427	0.821542	1.19886
17342897	NM_016795, XM_006523958, XM_006536736, XM_011244763, XM_011246337, XR_385308, XR_390097, AB012290, BC005707, BC050761	Srpk1	serine/arginine-rich protein specific kinase 1	ENSMUSG00000004865	2.62688	3.1941	0.193559	0.19393	0.567216	0.273996	-1.46382	0.980781	1.48166
17446037	NM_009274, XM_006535660, XM_006535661, XM_011249751, XM_011249752, XM_011249753, XM_011249754, XM_011249755, XM_011249756, XM_011249757, XM_011249758, XM_011249759, AB006036, BC020178, BC062941, U92456	Srpk2	serine/arginine-rich protein specific kinase 2	ENSMUSG00000062604	1.49099	1.82625	0.190128	0.190095	0.335263	0.268859	-0.881752	0.893799	1.26161
17272530	NM_011358, XM_006532641, XM_011248835, XR_388380, XR_388381, XR_388382, XR_879542, AF077858, BC005493, U14648	Srsf2	serine/arginine-rich splicing factor 2	ENSMUSG00000034120	4.51802	5.18168	0.216605	0.214943	0.66366	0.305153	-1.53785	0.985179	1.5841
17276893	NM_001079694, NM_001079695, NM_009159, XM_006515629, XM_006515630, XM_006515631, BC082593, BC085267	Srsf5	serine/arginine-rich splicing factor 5	ENSMUSG00000021134	4.3836	4.76328	0.175337	0.174988	0.379681	0.247718	-1.0838	0.937327	1.30105
17441122	NM_025573, NR_036616, XM_011248158, BC012217	Srsf9	serine/arginine-rich splicing factor 9	ENSMUSG00000029538	3.01228	3.76269	0.31443	0.312805	0.750412	0.443523	-1.19638	0.954671	1.68227
17380680	NM_178750, XM_006500631, XM_006500632, BC050247, BC053087, BC054730	Ss18l1	SS18, nBAF chromatin remodeling complex subunit like 1	ENSMUSG00000039086	2.25153	2.51107	0.146344	0.144427	0.259538	0.20561	-0.892569	0.896577	1.1971
17464282	NM_001310837, NM_010656, XM_006506916, BC021484, U02487	Sspn	sarcospan	ENSMUSG00000030255	0.837895	1.02308	0.103376	0.102682	0.185183	0.145706	-0.898686	0.898124	1.13696
17361771	NM_020491, AB012865, BC021593, AB012727	Sssca1	Sjogren syndrome/scleroderma autoantigen 1	ENSMUSG00000079478	1.70711	1.88606	0.140049	0.139584	0.178944	0.19773	-0.639925	0.817265	1.13206
17525329	NM_009178, XM_006510108, XM_006510109, XM_006510110, XM_006510111, XM_006510112, XM_006510113, XM_011242428, XM_011242429, XM_011242430, XM_011242431, XM_011242432, XM_011242433, AB061305, BC011121, BC050773, D28941, X95809	St3gal4	ST3 beta-galactoside alpha-2,3-sialyltransferase 4	ENSMUSG00000032038	1.96704	2.33701	0.184162	0.183154	0.369966	0.259733	-1.00721	0.922837	1.29232
17255963	NM_021547, XM_006533894, XM_006533895, XM_006533896, XM_006533897, XR_388504, BC003313, BC058727, BC114641	Stard3	START domain containing 3	ENSMUSG00000018167	1.72735	1.87224	0.117219	0.117278	0.144889	0.165814	-0.617875	0.808888	1.10565
17479875	NM_023377, AF480302, BC058226	Stard5	StAR-related lipid transfer (START) domain containing 5	ENSMUSG00000046027	1.61084	1.89661	0.175231	0.175168	0.285769	0.24777	-0.815554	0.87562	1.21906
17536463	NM_199018, XM_006527998, XM_006527999, XM_006528002, XM_006528003, XM_006528004, XM_006528005, XM_006528006, XM_006528007, BC034186, BC062944, XR_864770, XR_864771	Stard8	START domain containing 8	ENSMUSG00000031216	1.15343	1.33758	0.104669	0.103483	0.184147	0.147188	-0.884657	0.89455	1.13614
17325347	NM_001082543	Stfa1	stefin A1	ENSMUSG00000071562	0.751738	1.0711	0.196507	0.194009	0.319364	0.276142	-0.817783	0.876266	1.24778
17397540	NM_153156, AB085692, BC058224, BC138667, BC138668	Stoml3	stomatin (Epb7.2)-like 3	ENSMUSG00000027744	0.716462	1.05523	0.129238	0.127909	0.338766	0.181833	-1.31739	0.968773	1.26467
17347928	NM_029298, XM_006525070, XM_006525071, XM_006525072, XM_006525073, XM_011246698, XM_011246699, XR_385380, XR_876575	Stpg4	sperm tail PG rich repeat containing 4	ENSMUSG00000036557	1.29194	1.52581	0.126763	0.126763	0.233873	0.17927	-0.922485	0.903984	1.17599
17409030	NM_153563, AK122553, BC023952, BC029066	Strip1	striatin interacting protein 1	ENSMUSG00000014601	1.68532	2.20352	0.175158	0.174283	0.518201	0.247093	-1.48294	0.982012	1.43217
17380278	NM_001102423, NM_001102424, NM_001102425, NM_172675, XM_006499435, XM_006499436, XM_006499437, XM_006499438, XM_006499439, XM_006499440, BC138544	Stx16	syntaxin 16	ENSMUSG00000027522	2.25317	2.46519	0.157088	0.157185	0.212013	0.222225	-0.674612	0.82997	1.1583
17443166	NM_016801, XM_006504400, XR_377104, XR_377105, BC100446, D45208	Stx1a	syntaxin 1A (brain)	ENSMUSG00000007207	2.24603	2.50823	0.175545	0.175759	0.262197	0.248409	-0.746355	0.854403	1.1993
17357168	NM_001167799, NM_019829, XM_006527224, XM_006527225, XM_006527226, AF232709, BC004849, BC021883	Stx5a	syntaxin 5A	ENSMUSG00000010110	1.62185	1.8509	0.145462	0.144693	0.229054	0.205171	-0.78942	0.867876	1.17207
17251282	NM_018768, XM_011249133, AB040054, AF036716, AF093064, BC048167, BC048479, BC061118	Stx8	syntaxin 8	ENSMUSG00000020903	1.60582	2.01444	0.165219	0.164588	0.408625	0.233209	-1.23898	0.960129	1.32742
17299217	NM_019637, BC085089, BC096674	Styx	serine/threonine/tyrosine interaction protein	ENSMUSG00000053205	1.95507	2.15382	0.129913	0.131009	0.19875	0.184501	-0.761717	0.859311	1.1477
17443940	NM_001256115, NM_001256116, NM_001256117, NM_001256118, NM_024451, XM_006504758, XM_006504759, XM_006504760, XM_006504761, XM_006504762, XM_006504763, XM_006504764, XM_006504765, XM_006504766, XM_006504767, XM_011240989, XM_011240990, AY682989, BC047928, BC048156	Sun1	Sad1 and UNC84 domain containing 1	ENSMUSG00000036817	1.13047	1.28341	0.0970222	0.0966323	0.152942	0.136935	-0.789763	0.86798	1.11183
17447000	NM_028150, BC031447	Supt7l	suppressor of Ty 7-like	ENSMUSG00000053134	1.12474	1.41222	0.120045	0.120077	0.287478	0.169792	-1.19722	0.954784	1.2205
17425816	NM_001163288, XM_006538141, XM_006538142, XM_006538143, XM_006538144, XM_006538145, XM_006538146, XM_006538147, XR_390338, BC157977	Susd1	sushi domain containing 1	ENSMUSG00000038578	1.42668	1.88589	0.179442	0.179368	0.459211	0.253717	-1.27982	0.964847	1.37479
17457860	NM_001003952, AB098509	Sval3	seminal vesicle antigen-like 3	ENSMUSG00000062833	0.519555	0.765965	0.115528	0.115997	0.24641	0.163714	-1.06429	0.933854	1.18625
17417860	NM_001038998, NM_024462, BC002274	Svbp	small vasohibin binding protein	ENSMUSG00000028643	1.12826	1.27955	0.125671	0.125109	0.151292	0.177328	-0.603283	0.803218	1.11056
17491016	NM_001291064, NM_021482, XM_006541034, BC048469	Syngr4	synaptogyrin 4	ENSMUSG00000040231	1.12004	1.63245	0.136313	0.137027	0.512417	0.193281	-1.87464	0.995989	1.42644
17485200	NM_001285857, NM_001285858, NM_001285861, NM_018802, XM_006508632, XM_006508633, XM_006508635, XM_006508637, XM_006508638, XM_006508639, XM_006508640, XM_011242014, XM_011242015, XM_011242016, XM_011242017, XM_011242018, XM_011242019, XM_011242020, AB026805, BC100747, BC100748, BC103602, BC103665	Syt8	synaptotagmin VIII	ENSMUSG00000031098	1.70341	1.96691	0.137662	0.138405	0.263498	0.19521	-0.954464	0.911462	1.20039
17544399	NM_001290717, NM_001290718, NM_001290719, NM_013757, XM_006528551, AB025258, AB025259, AB120510, BC026819	Sytl4	synaptotagmin-like 4	ENSMUSG00000031255	1.49585	1.66453	0.117823	0.117808	0.168681	0.166617	-0.715866	0.844324	1.12403
17432135	NM_001025608, NM_001277195, NR_102343, NR_102344, XM_006538694, XM_006538695, XM_006538696, XM_006538697, XM_006538698, XM_006538699, XM_006538700, XM_006538701, BC066992	Szrd1	SUZ RNA binding domain containing 1	ENSMUSG00000040842	2.06729	2.33556	0.150064	0.150105	0.268265	0.212251	-0.893714	0.896868	1.20436
17313075	NM_025609, XM_006521259, AB088136, BC054369, BC114637	Tab1	TGF-beta activated kinase 1/MAP3K7 binding protein 1	ENSMUSG00000022414	1.62741	1.87242	0.150316	0.149819	0.245011	0.212228	-0.816335	0.875847	1.1851
17220452	NM_001277957, NM_001277958, NM_001277959, NM_021466, BC061106, BC138425	Taf1a	TATA-box binding protein associated factor, RNA polymerase I, A	ENSMUSG00000072258	1.22937	1.37569	0.116869	0.116902	0.14632	0.165301	-0.625914	0.811969	1.10674
17485510	NM_177363, XM_006539979, XM_006539980, XM_006539983, DQ973493	Tarm1	T cell-interacting, activating receptor on myeloid cells 1	ENSMUSG00000053338	1.35321	1.63699	0.117362	0.115821	0.283774	0.164888	-1.21694	0.957375	1.21738
17457965	NM_207028, BC126974	Tas2r126	taste receptor, type 2, member 126	ENSMUSG00000048284	0.907143	1.15508	0.163843	0.164069	0.24794	0.231868	-0.756118	0.857535	1.18751
17461828	NM_001033463, XM_006506335, XR_377476, BC141065, BC145318	Tatdn2	TatD DNase domain containing 2	ENSMUSG00000056952	2.18084	2.3532	0.129939	0.12874	0.172362	0.182916	-0.666307	0.826981	1.1269
17535776	NM_001173547, NM_001242615, NM_001242616, NM_001290738, NM_181516, XM_006528244, XM_006528245, XM_006528246, XM_006528247, XM_006528248, XM_006528249, XM_006528250, XM_011247662, XM_011247663, XM_011247664, XR_386926, XR_386927, AY231459, AY231460, AY258040, AY258041, BC015305, BC064023	Taz	tafazzin	ENSMUSG00000009995	2.03601	2.39907	0.19159	0.191213	0.363062	0.270683	-0.94843	0.910086	1.28615
17361153	NM_178650, XM_006531626, XM_006531627, XM_006531628, XM_006544884, XM_006544885, XM_006544886, XM_011248598, XM_011251508	Tbc1d10c	TBC1 domain family, member 10c	ENSMUSG00000040247, ENSMUSG00000097708	1.34665	1.98034	0.172719	0.173632	0.633686	0.244908	-1.8296	0.995165	1.55152
17443208	NM_013763, XM_006504432, XM_006504433, AF097523, BC039273, BC048185	Tbl2	transducin (beta)-like 2	ENSMUSG00000005374	1.94828	2.36524	0.174503	0.174641	0.416962	0.246883	-1.19424	0.954382	1.33511
17328947	NM_001285472, NM_001285476, NM_011532, XM_006521978, XM_006521979, XM_006523152, XM_006523153, XM_006536888, XM_006536889, AF326960, AF349658, BC139474, U15565	Tbx1	T-box 1	ENSMUSG00000009097	2.74871	2.91081	0.120307	0.120829	0.162104	0.170509	-0.67225	0.829123	1.11892
17229198	NM_032005, XM_006497043, AF345520, AF348321, BC120635, BC137731	Tbx19	T-box 19	ENSMUSG00000026572	1.15382	1.32552	0.133008	0.133375	0.171703	0.188361	-0.644572	0.819	1.12639
17441595	NM_011535, NM_198052, XM_006530276, BC096551	Tbx3	T-box 3	ENSMUSG00000018604	2.81337	3.48736	0.345076	0.344399	0.673984	0.487533	-0.977532	0.916581	1.59547
17451936	XR_387659, XR_387660, XR_387661, XR_387662, XR_387663, XR_387665, XR_888713	Tbx3os1	T-box 3, opposite strand 1	NA	1.29685	1.85911	0.17224	0.171564	0.562256	0.243107	-1.63539	0.989633	1.47658
17483122	NM_011538, AY654733, BC140951	Tbx6	T-box 6	ENSMUSG00000030699	1.25343	1.55193	0.157342	0.156442	0.298499	0.221879	-0.951286	0.910739	1.22986
17420064	NM_011542, XM_006538710, XM_006538711, XM_006538712, AJ223472, BC010807, D83387, D00926	Tcea3	transcription elongation factor A (SII), 3	ENSMUSG00000001604	1.71466	1.89143	0.14771	0.147411	0.176776	0.208682	-0.598996	0.801533	1.13035
17360501	NM_001142918, NM_001142919, NM_001142920, NM_001142921, NM_001142922, NM_001142923, NM_001142924, NM_009333, XM_006526853, XM_006526854, XM_006526855, XM_006526856, XM_006526857, XM_006526858, XM_006526859, XM_006526860, XM_006526861, XM_006526862, XM_006526863, XM_006526864, XM_006526865, XM_006526866, XM_006526867, XM_006526868, XM_006526869, XM_006526870, XM_006526871, XM_006526872, XM_0065268…	Tcf7l2	transcription factor 7 like 2, T cell specific, HMG box	ENSMUSG00000024985	2.58253	2.89707	0.23044	0.230026	0.314546	0.325599	-0.683103	0.832991	1.24362
17508170	NM_026931, BC016562	Tcim	transcriptional and immune response regulator	ENSMUSG00000056313	2.59223	3.41953	0.183054	0.180645	0.827303	0.25718	-2.27464	0.999352	1.77437
17278378	NM_013774, XM_006515936, AF195492, BC145148, BC145788	Tcl1b4	T cell leukemia/lymphoma 1B, 4	ENSMUSG00000079007	1.60044	2.02611	0.174237	0.176764	0.425663	0.248202	-1.21268	0.956826	1.34319
17285536	BC003826	Tcrg-V1	T cell receptor gamma, variable 1	NA	2.30492	3.00542	0.266294	0.263701	0.700508	0.374767	-1.32171	0.969201	1.62508
17341044	NM_022311, BC049646, BC092528, U46151, U46152	Tcte2	t-complex-associated testis expressed 2	ENSMUSG00000038347	1.63923	1.81988	0.0824904	0.0821906	0.18065	0.116447	-1.09697	0.939591	1.13339
17442568	NM_026486, BC058375, DQ278869	Tctn2	tectonic family member 2	NA	1.32044	1.62115	0.120087	0.119016	0.300714	0.169073	-1.25767	0.962348	1.23175
17277879	NM_028354, XM_006515363, XM_006515364, BC019804, BC065162	Tdp1	tyrosyl-DNA phosphodiesterase 1	ENSMUSG00000021177	1.6736	1.83542	0.115054	0.114428	0.161817	0.162269	-0.705138	0.84067	1.1187
17279239	NM_029056, XM_006516316, XM_006516317, XM_006516318, XM_006516319, XM_006516320, XM_006516321, XM_006516322, XR_381553, AB362563, BC115831, BC116656	Tdrd9	tudor domain containing 9	ENSMUSG00000054003	1.3574	1.53102	0.0805734	0.0811388	0.173624	0.114349	-1.07366	0.93554	1.12789
17449108	NM_153801, AF548365, BC107366, BC107367	Tecrl	trans-2,3-enoyl-CoA reductase-like	ENSMUSG00000049537	0.761001	0.905844	0.0782616	0.0780701	0.144842	0.110543	-0.926505	0.904949	1.10561
17279516	NM_134041, BC051497, BC116830, BC116834, AK220305	Tedc1	tubulin epsilon and delta complex 1	ENSMUSG00000037466	1.20998	1.54139	0.169834	0.169511	0.331406	0.239954	-0.976604	0.91638	1.25824
17430037	NM_011902, AB027138, BC008140	Tekt2	tektin 2	ENSMUSG00000028845	1.26585	1.53452	0.149264	0.148923	0.268671	0.21085	-0.901016	0.898709	1.2047
17342141	NM_001163661, NM_027880, XM_011246618, XM_011246619, XR_385366, XR_876539, AK129189, BC011077	Telo2	telomere maintenance 2	ENSMUSG00000024170	1.6721	1.87629	0.151708	0.151888	0.204188	0.214675	-0.672563	0.829235	1.15204
17211243	NM_001286628, NM_009352, XM_006495496, XM_011238367, AB109563, BC034866, U65586	Terf1	telomeric repeat binding factor 1	ENSMUSG00000025925	1.54453	2.28822	0.26349	0.263202	0.743691	0.372427	-1.41201	0.977081	1.67445
17456131	NM_207176, BC010465, CT010319, X78989, BC003808, X78990	Tes	testis derived transcript	ENSMUSG00000029552	2.15606	2.4876	0.179586	0.181068	0.331539	0.255023	-0.919262	0.903205	1.25835
17215111	NM_027966, BC100497, BC145753	Tex44	testis expressed 44	ENSMUSG00000036574	1.50277	1.67724	0.145298	0.145515	0.174473	0.205636	-0.599948	0.801908	1.12855
17327747	NM_031182, XM_006522762, XM_006522763, XM_006522764, XM_006522765, XM_006522766, XM_011246047, AF161262, BC047270, BC054777	Tfap4	transcription factor AP4	ENSMUSG00000005718	2.27177	2.58027	0.175688	0.176254	0.308503	0.248861	-0.876573	0.89245	1.23842
17499310	NM_001291765, NM_001291766, NM_001291768, NM_009361, XM_006508751, XM_006508753, XM_006508754, XM_006508755, XM_006508758, XM_011242048, BC058633, BC132567, BC132569, BC145344	Tfdp1	transcription factor Dp 1	ENSMUSG00000038482	2.4771	3.3536	0.217962	0.216286	0.8765	0.307062	-2.01841	0.997845	1.83592
17523537	NM_177911, XM_006512166, XM_006512167, XM_006512168, AF486627, BC141297, BC145622	Tgm4	transglutaminase 4 (prostate)	ENSMUSG00000025787	1.30209	1.64177	0.154844	0.154811	0.339682	0.218959	-1.09697	0.93959	1.26548
17498171	NM_009377, M69200	Th	tyrosine hydroxylase	ENSMUSG00000000214	1.23934	1.55378	0.159867	0.159326	0.314442	0.225704	-0.985113	0.918214	1.24353
17433398	NM_001145929, NM_175152, BC043467, BC094395	Thap3	THAP domain containing, apoptosis associated protein 3	ENSMUSG00000039759	2.03419	2.24102	0.146864	0.146956	0.206825	0.207762	-0.703916	0.84025	1.15415
17312191	NM_198607, BC047266	Them6	thioesterase superfamily member 6	ENSMUSG00000056665	0.999213	1.15529	0.123774	0.123687	0.156081	0.174982	-0.630728	0.813799	1.11426
17367448	NM_001001297, NM_177588, XM_006497431, XM_006497432, XM_006497433, XM_006497434, BC090667, BC117854, BC027743	Thnsl1	threonine synthase-like 1 (bacterial)	ENSMUSG00000048550	1.94423	2.12914	0.143512	0.142437	0.184909	0.202198	-0.646645	0.819771	1.13675
17246878	NM_172438, XM_006514448, BC039758	Thoc5	THO complex 5	ENSMUSG00000034274	2.12782	2.38825	0.158564	0.159636	0.260436	0.225003	-0.818462	0.876462	1.19784
17297359	NM_001113417, NM_009380, XM_006517966, XM_006517967, XM_006517968, XM_006517970, XM_006517971, XM_006517972, XM_011244737, XM_011244738, XM_011244739, XM_011244740, XM_011244741, XM_011244742, XM_011244743, XM_011244744, XM_011244745, BC042730, BC089035, BC119552, BC119553	Thrb	thyroid hormone receptor beta	ENSMUSG00000021779	1.281	1.5179	0.180767	0.180647	0.236902	0.255558	-0.655486	0.823036	1.17846
17527848	NM_001040426, NM_172444, XM_006510905, XM_006510906, XM_006510907, BC139329	Thsd4	thrombospondin, type I, domain containing 4	ENSMUSG00000032289	1.29985	1.54986	0.123946	0.124371	0.25001	0.175587	-1.00682	0.922756	1.18922
17495667	NM_145585, XR_869704, BC004776	Thumpd1	THUMP domain containing 1	ENSMUSG00000030942	1.59044	2.02647	0.225145	0.225323	0.436028	0.318529	-0.967943	0.914481	1.35287
17347606	NM_028138, XM_011246636, XM_011246637, XM_011246638, XM_011246639, XR_876548, XR_876549, BC065413	Thumpd2	THUMP domain containing 2	ENSMUSG00000024246	0.979408	1.14797	0.0893468	0.0895349	0.168559	0.126489	-0.942294	0.908669	1.12394
17460405	NM_001164078, NM_001164079, NM_011585, XM_006505889, XM_006505891, XM_006505893, XM_011241285, XM_011241286, XM_011241287, XR_377438, BC023813, BC046812, U00689, U55862	Tia1	cytotoxic granule-associated RNA binding protein 1	ENSMUSG00000071337	1.81184	2.11245	0.189086	0.188653	0.300603	0.267102	-0.795797	0.869796	1.23166
17332695	NM_001122998, NM_001286757, NM_001286758, NM_011878, XM_006523225, XM_006523226, XM_006523227, XM_006523229, XM_006523230, XM_006523231, XM_006523233, AB022915, BC067048, BC079600	Tiam2	T cell lymphoma invasion and metastasis 2	ENSMUSG00000023800	0.9629	1.36477	0.149302	0.149562	0.401867	0.211329	-1.34465	0.97139	1.32122
17302846	NM_001037744, XM_006518919, XM_011245044, BC099499	Timm8a2	translocase of inner mitochondrial membrane 8A2	ENSMUSG00000071229	1.45123	1.92297	0.151398	0.152963	0.471745	0.215219	-1.54993	0.985808	1.38679
17253461	NM_001291235, NM_001291236, NM_001291237, NM_026708, XM_006534054, XM_011249203, BC005702, BC039182	Tlcd1	TLC domain containing 1	ENSMUSG00000019437	1.52621	1.7346	0.150014	0.149541	0.208395	0.211818	-0.695682	0.837404	1.1554
17430270	NM_205823, AY510705, AY531552, BC131921	Tlr12	toll-like receptor 12	ENSMUSG00000062545	1.44852	1.63017	0.13857	0.138814	0.181645	0.19614	-0.654851	0.822803	1.13418
17414836	NM_021297, AF095353, AF110133, AF185285, BC029856	Tlr4	toll-like receptor 4	ENSMUSG00000039005	0.941141	1.29144	0.142549	0.143097	0.350298	0.201982	-1.22634	0.958568	1.27482
17478942	NM_026795, NM_178056, BC024620	Tm2d3	TM2 domain containing 3	ENSMUSG00000078681	1.33913	1.51139	0.0799873	0.0792849	0.172258	0.112624	-1.08152	0.93693	1.12682
17501787	NM_001293795, NM_181540, BC024498	Tm6sf2	transmembrane 6 superfamily member 2	ENSMUSG00000036151	1.63784	1.78509	0.0855674	0.0854094	0.14725	0.120899	-0.861228	0.888381	1.10746
17258813	NM_001195088, NM_001195089, NM_001195090, NM_181856, XM_006533123, XM_006533124, XM_011248962, XM_011248963, AK220211, AY236501, AY263160, BC138254, BC145210	Tmc8	transmembrane channel-like gene family 8	ENSMUSG00000050106	1.70071	1.92132	0.0911884	0.0908029	0.220606	0.128688	-1.21218	0.956761	1.16522
17270062	NM_029649, BC011109	Tmem101	transmembrane protein 101	ENSMUSG00000020921	1.59981	1.93129	0.164544	0.165429	0.331489	0.233327	-1.00459	0.922299	1.25831
17264971	NM_001033433, BC144871	Tmem102	transmembrane protein 102	ENSMUSG00000089876	2.0152	2.19824	0.130914	0.130224	0.183038	0.184653	-0.70092	0.839218	1.13527
17279528	NM_153776, XM_006516201, XM_006535367, AF488729, BC043474	Tmem121	transmembrane protein 121	ENSMUSG00000049036	1.70544	2.09099	0.165826	0.166061	0.385543	0.23468	-1.16167	0.949792	1.30635
17526081	NM_001034863, XM_006510255, XM_006510256, XM_011242486, BC139046, BC139047	Tmem136	transmembrane protein 136	ENSMUSG00000048503	1.34041	1.5742	0.120274	0.120286	0.233791	0.170101	-0.971863	0.915345	1.17592
17459621	NM_144916, BC014685, BC028825	Tmem150a	transmembrane protein 150A	ENSMUSG00000055912, ENSMUSG00000102455	1.78634	2.04201	0.142373	0.142795	0.255678	0.201644	-0.89659	0.897596	1.1939
17450049	NM_182841, XM_006534877, XM_006534878, XM_006534881, XM_011249426, BC055321	Tmem150c	transmembrane protein 150C	ENSMUSG00000050640	0.857172	1.20007	0.128493	0.129818	0.342897	0.182656	-1.32744	0.969761	1.2683
17226473	NM_028135, XM_011248087, BC046234, BC059048	Tmem163	transmembrane protein 163	ENSMUSG00000026347	1.96199	2.26549	0.11066	0.10997	0.303499	0.15601	-1.3756	0.974136	1.23413
17513176	NM_025781, XM_006531291, BC139377, BC145964	Tmem170	transmembrane protein 170	ENSMUSG00000031953	2.03513	2.2533	0.128712	0.129593	0.218162	0.18265	-0.844584	0.883844	1.16325
17216638	NM_146103, BC024712	Tmem185b	transmembrane protein 185B	ENSMUSG00000098923	1.33931	1.59432	0.155845	0.15577	0.255006	0.220345	-0.818338	0.876426	1.19334
17246337	NM_178066, XM_006514220, XM_006514221, XM_006514222, XM_006514223, XM_006514224, XM_006514225, XM_006514226, BC037624	Tmem198b	transmembrane protein 198b	ENSMUSG00000047090	1.72493	2.06555	0.182291	0.182737	0.34062	0.258114	-0.933133	0.906524	1.2663
17266466	NM_199199, BC147070, BC147071	Tmem199	transmembrane protein 199	ENSMUSG00000051232	1.26587	1.49952	0.146566	0.146676	0.23365	0.207353	-0.796785	0.870092	1.17581
17367876	NM_177344, BC022606	Tmem203	transmembrane protein 203	ENSMUSG00000078201	2.08981	2.34862	0.165375	0.165501	0.258817	0.233964	-0.782219	0.865686	1.1965
17220797	NM_025864, BC027151	Tmem206	transmembrane protein 206	ENSMUSG00000026627	1.44755	1.7572	0.131747	0.133473	0.309649	0.187542	-1.16749	0.950639	1.23941
17404464	NM_001164437, XM_006535431, BC119391, BC119393	Tmem212	transmembrane protein 212	ENSMUSG00000043164	1.3103	1.61125	0.195791	0.195785	0.300948	0.276886	-0.768555	0.86146	1.23195
17357207	NM_025791, BC066781	Tmem223	transmembrane protein 223	ENSMUSG00000010097	2.17907	2.38979	0.169042	0.168565	0.210723	0.238724	-0.624165	0.811302	1.15727
17258876	NM_001085535, XM_006533756	Tmem235	transmembrane protein 235	ENSMUSG00000070330	1.64442	2.17422	0.147331	0.147213	0.529793	0.208274	-1.79869	0.994516	1.44372
17382841	NM_001256522	Tmem250-ps	transmembrane protein 250, pseudogene	NA	1.77637	1.97835	0.16228	0.16113	0.201984	0.228687	-0.624542	0.811445	1.15028
17358266	NM_183160, BC087877	Tmem252	transmembrane protein 252	ENSMUSG00000048572	1.18969	1.38065	0.141183	0.139644	0.19097	0.198578	-0.680016	0.831897	1.14153
17290155	NM_001039244, NM_001177666, BC103784	Tmem267	transmembrane protein 267	ENSMUSG00000074634	1.3657	1.60937	0.159326	0.159595	0.243677	0.225512	-0.764064	0.860051	1.18401
17495005	NM_153525, XM_011241746, BC026515, BC027103, BC086759	Tmem41b	transmembrane protein 41B	ENSMUSG00000047554	1.73745	2.08371	0.0987636	0.0973792	0.346255	0.138697	-1.76528	0.993728	1.27126
17329675	NM_172614, XM_006522059, XM_006522060, XM_006522061, XM_006522062, XM_006522063, XM_006522064, XM_006522065, XM_006522066, XM_006522067, XM_006522068, XM_006522070, XM_006522071, BC059216	Tmem44	transmembrane protein 44	ENSMUSG00000022537	1.17296	1.53819	0.147058	0.145687	0.365227	0.207004	-1.24758	0.961163	1.28808
17422565	NM_001253856, NM_001253858, NM_027161, BC144992, BC150685	Tmem52	transmembrane protein 52	ENSMUSG00000023153	1.46419	1.74728	0.150889	0.151283	0.283088	0.213668	-0.936843	0.907397	1.2168
17428645	NM_177670, XM_006503007, BC106178	Tmem69	transmembrane protein 69	ENSMUSG00000055900	1.26676	1.43965	0.0943222	0.0939167	0.172894	0.133105	-0.918478	0.903015	1.12732
17377621	NM_001160363, XM_006498562, XM_006498563, XM_006498564	Tmem74b	transmembrane protein 74B	ENSMUSG00000044364	1.44615	1.63977	0.136436	0.137386	0.193619	0.193622	-0.707095	0.841341	1.14363
17432247	NM_145987, XR_390735, BC025833	Tmem82	transmembrane protein 82	ENSMUSG00000043085	1.91336	2.08563	0.140071	0.140534	0.172269	0.198418	-0.613918	0.80736	1.12683
17390186	NM_001110496, NM_001110497, NM_173734, XM_006499077, XM_011239409, XM_011239410, XM_011239411, XM_011239412, BC024676, BC027354	Tmem87a	transmembrane protein 87A	ENSMUSG00000033808	1.44412	1.74155	0.154621	0.153444	0.297431	0.217837	-0.965473	0.913934	1.22895
17264647	NM_025915, BC120912	Tmem88	transmembrane protein 88	ENSMUSG00000045377	1.65244	1.84787	0.143073	0.142109	0.195429	0.201655	-0.685276	0.833759	1.14506
17433888	NM_001033394, BC147318, BC147319	Tmem88b	transmembrane protein 88B	ENSMUSG00000073680	1.29379	1.44976	0.130573	0.129911	0.155963	0.18419	-0.598742	0.801433	1.11416
17469320	NM_001081111, BC150931	Tmf1	TATA element modulatory factor 1	ENSMUSG00000030059	2.48029	2.70204	0.165032	0.165302	0.221752	0.233582	-0.671294	0.82878	1.16615
17343181	NM_001163776, NM_080727, XM_006523636, XM_006523637, XM_006523638, XM_006523639, BC112375	Tmprss3	transmembrane protease, serine 3	ENSMUSG00000024034	1.49952	1.86012	0.216819	0.216622	0.3606	0.306489	-0.831948	0.880313	1.28396
17517050	NM_030709, XM_006510707, XM_006510708, XM_006510709, XM_006510710, XM_006510711, XM_011242628, AB016229, AB016230, AB016423, AB041037, BC132151, BC145027	Tmprss5	transmembrane protease, serine 5 (spinesin)	ENSMUSG00000032268	1.10098	1.25087	0.12458	0.124889	0.149891	0.176401	-0.600838	0.802258	1.10949
17256932	NM_001302505, NM_001302506, NM_028076, BC029841	Tmub2	transmembrane and ubiquitin-like domain containing 2	ENSMUSG00000034757	1.38059	1.75115	0.206478	0.206396	0.370552	0.291946	-0.897496	0.897824	1.29285
17344309	NM_001278601, NM_013693, BC117057, BC137720, M11731, M13049	Tnf	tumor necrosis factor	ENSMUSG00000024401	1.91198	2.36982	0.178992	0.178134	0.457839	0.252527	-1.28201	0.965087	1.37348
17346522	NM_019418, AB029155, AF123385, AF227533, BC125477, BC125479	Tnfsf14	tumor necrosis factor (ligand) superfamily, member 14	ENSMUSG00000005824	1.84968	1.99127	0.118758	0.117457	0.141587	0.167032	-0.59939	0.801688	1.10312
17218701	NM_009452, FJ176943, U12763	Tnfsf4	tumor necrosis factor (ligand) superfamily, member 4	ENSMUSG00000026700	0.477602	0.661972	0.0911889	0.092082	0.18437	0.129594	-1.00599	0.922586	1.13632
17447259	NM_139064, BC052083	Tnip2	TNFAIP3 interacting protein 2	ENSMUSG00000059866	1.36688	1.55613	0.15382	0.153348	0.189244	0.217201	-0.616093	0.808201	1.14017
17264996	NM_031880, XM_006534554, XM_011249330, XR_879778, AF307746, AF332512, BC029623, BC055303	Tnk1	tyrosine kinase, non-receptor, 1	ENSMUSG00000001583	2.41459	2.72275	0.157409	0.157094	0.30816	0.222388	-0.97983	0.917079	1.23813
17329860	NR_033493	Tnk2os	tyrosine kinase, non-receptor 2, opposite strand	ENSMUSG00000075265	0.933376	1.08485	0.0955588	0.095538	0.151475	0.135126	-0.792662	0.868855	1.1107
17298379	NM_009393, BC061172, M29793	Tnnc1	troponin C, cardiac/slow skeletal	ENSMUSG00000091898	1.56073	1.77782	0.166209	0.166376	0.217096	0.235173	-0.652753	0.822031	1.16239
17217625	NM_001112702, NM_021467, XM_006529382, XM_011247974, BC023170	Tnni1	troponin I, skeletal, slow 1	ENSMUSG00000026418	1.76641	2.06034	0.146766	0.146628	0.29393	0.207461	-1.00182	0.921728	1.22598
17485789	NM_009406, BC061171, BC100590, U09181	Tnni3	troponin I, cardiac 3	ENSMUSG00000035458	1.93215	2.11088	0.149806	0.149708	0.178734	0.211788	-0.596749	0.800646	1.13189
17218568	NM_022312, XM_006496742, XM_006496743, XM_006496744, XM_006496745, XM_006496746, BC132392, BC138043	Tnr	tenascin R	ENSMUSG00000015829	0.855761	1.04783	0.09929	0.100064	0.192073	0.140966	-0.963467	0.913488	1.1424
17319529	NM_020507, AK122537, BC011163, BC094031	Tob2	transducer of ERBB2, 2	ENSMUSG00000048546	1.53997	1.80229	0.136544	0.134394	0.262315	0.191588	-0.968142	0.914525	1.1994
17498015	NM_023764, XM_006508631, BC062139, AJ242971	Tollip	toll interacting protein	ENSMUSG00000025139	1.96995	2.16991	0.137475	0.136771	0.199958	0.193922	-0.729118	0.84876	1.14867
17394087	NM_001291155, NM_025996, XM_006500067, XR_374511, BC018278	Tomm34	translocase of outer mitochondrial membrane 34	ENSMUSG00000018322	1.89872	2.53654	0.27685	0.276427	0.63782	0.391226	-1.1528	0.948482	1.55598
17423107	NM_145711, XM_006537944, XM_006537945, AF472514, BC080732	Tox	thymocyte selection-associated high mobility group box	ENSMUSG00000041272	1.66819	1.97472	0.196685	0.196926	0.306537	0.278325	-0.778779	0.86463	1.23674
17299750	NM_023434, AF228408, BC050091	Tox4	TOX high mobility group box family member 4	ENSMUSG00000016831	1.64138	1.86028	0.119665	0.118625	0.218902	0.168498	-0.918628	0.903051	1.16385
17302606	BC092045	Tpm3	tropomyosin 3, gamma	ENSMUSG00000027940	3.61874	4.10112	0.296405	0.295315	0.482377	0.41841	-0.81521	0.87552	1.39704
17440667	NM_009419, XM_006534848, XM_006534849, XM_006534850, XR_389265, AF049890, BC003721	Tpst2	protein-tyrosine sulfotransferase 2	ENSMUSG00000029344	1.85819	2.14345	0.154355	0.154945	0.285262	0.218709	-0.92228	0.903935	1.21863
17341883	NM_001172113, NM_001172114, NM_153792, BC008598	Traf7	TNF receptor-associated factor 7	ENSMUSG00000052752	1.93888	2.19883	0.153789	0.153116	0.259957	0.217015	-0.847026	0.884517	1.19744
17452178	NM_001163470, NM_172275, XM_006530300, XM_006530301, XM_006530302, XM_011248197, BC038396	Trafd1	TRAF type zinc finger domain containing 1	ENSMUSG00000042726	2.21989	2.62938	0.161435	0.161202	0.40949	0.228139	-1.2692	0.963666	1.32822
17221662	NM_177409, AY029530, BC018212, BC023832	Tram2	translocating chain-associating membrane protein 2	ENSMUSG00000041779	0.991884	1.40217	0.208052	0.20686	0.410285	0.293388	-0.988845	0.919009	1.32895
17280401	NM_001161410, NM_001161411, NM_178811, XM_006515057, XM_006515058, XM_006515059, XM_006515061, XR_381187, BC002235, BC024077, BC030887	Trappc12	trafficking protein particle complex 12	ENSMUSG00000020628	1.67599	1.94213	0.10415	0.103447	0.26614	0.146794	-1.28199	0.965085	1.20259
17317804	NM_001164641, NM_001164642, NM_001164643, NM_029640, NM_180662, XM_006521527, AY630620, BC034590, BC070463	Trappc9	trafficking protein particle complex 9	ENSMUSG00000047921	1.59757	1.87795	0.132326	0.132292	0.280382	0.187113	-1.05957	0.932993	1.21452
17338210	NM_001097623, NM_172622, AY081774, BC059215, BC108416	Trerf1	transcriptional regulating factor 1	NA	1.47447	1.62856	0.106172	0.106685	0.154096	0.150513	-0.723941	0.847037	1.11272
17469116	NM_009426, BC053493, X59387	Trh	thyrotropin releasing hormone	ENSMUSG00000005892	1.34496	1.49578	0.124162	0.123891	0.15082	0.1754	-0.608016	0.805068	1.1102
17250183	NM_001290988, NM_053168, XM_006534579, XM_011249334, XM_011249335, AF220124, BC020102	Trim11	tripartite motif-containing 11	ENSMUSG00000020455	1.99312	2.19588	0.134934	0.134371	0.202759	0.190428	-0.752895	0.856507	1.1509
17337441	NM_001025599, NM_001286726, NM_001286727, XM_006524213, XM_006524214, XM_006536594, XM_006536835, XM_006536836, XM_006537326, XM_011239816, XM_011251301, BC026517, BC037110, BC129862, AF230395, AF230396	Trim26	tripartite motif-containing 26	ENSMUSG00000024457	2.16301	2.36435	0.152099	0.152051	0.201342	0.215066	-0.661983	0.825411	1.14977
17453832	NM_201373, XM_006504441, XM_011240883, BC045615	Trim56	tripartite motif-containing 56	ENSMUSG00000043279	1.56358	1.97135	0.198256	0.198345	0.407766	0.280439	-1.02815	0.927031	1.32663
17418893	NM_178110, XM_006503322, XM_006537016, BC049095	Trim62	tripartite motif-containing 62	ENSMUSG00000041000	1.79072	2.17997	0.170389	0.170031	0.389246	0.240713	-1.14343	0.947066	1.30971
17418128	NM_025873, XM_006503298, XR_376339, XR_376340, XR_376341, BC019812, BC051040	Trit1	tRNA isopentenyltransferase 1	ENSMUSG00000028653	1.50135	2.10722	0.218013	0.219368	0.605869	0.309277	-1.38521	0.974943	1.5219
17390448	NM_001290830, NM_013735, XM_006499661, XM_006499662, XM_006499666, XM_006499667, XM_006499668, XM_011239581, XM_011239582, XM_011239583, XM_011239584, XM_011239585, XR_866288, BC035206, BC079906	Trp53bp1	transformation related protein 53 binding protein 1	ENSMUSG00000043909	1.56641	2.06549	0.161806	0.161546	0.499085	0.228644	-1.54347	0.985475	1.41332
17358613	NM_025741, BC125314, BC125316	Trpd52l3	tumor protein D52-like 3	ENSMUSG00000024815	0.859706	1.22506	0.136571	0.137256	0.365355	0.193626	-1.33425	0.970414	1.2882
17478823	NM_001039104, NM_018752, AF047714, AY180104, BC082560, BC085168	Trpm1	transient receptor potential cation channel, subfamily M, member 1	ENSMUSG00000030523	1.22915	1.5747	0.15073	0.150203	0.34555	0.212792	-1.14826	0.9478	1.27064
17356994	NM_153597, NR_027351, XM_006526577, XM_006526578, XM_006526579, BC027575, DQ113648	Trpt1	tRNA phosphotransferase 1	ENSMUSG00000047656	1.33297	1.56665	0.168542	0.168101	0.233683	0.238043	-0.694156	0.836872	1.17583
17451549	NM_022017, XM_006530432, XM_011248235, AB021875, AF208026, AF263522, AF279672, BC127052	Trpv4	transient receptor potential cation channel, subfamily V, member 4	ENSMUSG00000014158	0.891359	1.14859	0.126406	0.127319	0.257227	0.179412	-1.01379	0.924174	1.19518
17383506	NM_001290495, NM_001290496, NM_145520, NR_110962, XM_006497924, XM_006497925, XR_374083, BC015285, BC024075	Trub2	TruB pseudouridine (psi) synthase family member 2	ENSMUSG00000039826	1.72393	2.08436	0.151167	0.1488	0.360433	0.212116	-1.20154	0.955362	1.28381
17544939	NM_001077364, NM_010286, NR_122039, XM_006528499, XM_006528500, XM_006528501, XM_006528503, XM_006528504, XM_006528505, AF024519, AF201289, BC028813, EU818782, AF201287, AF201288	Tsc22d3	TSC22 domain family, member 3	ENSMUSG00000031431	1.81744	2.1401	0.142834	0.141819	0.322665	0.201281	-1.13353	0.945539	1.25064
17258328	NM_029557, XM_006534415, XM_006534417, XM_006534418, XM_006534419, XM_006534420, XR_879757, BC051543, BC117762	Tsen54	tRNA splicing endonuclease subunit 54	ENSMUSG00000020781	1.51219	1.66122	0.123969	0.124	0.149036	0.17534	-0.601028	0.802333	1.10883
17277766	NM_001113404, NM_011648, BC028754, BC086691, BC092523, U02601, U02602	Tshr	thyroid stimulating hormone receptor	ENSMUSG00000020963	1.09288	1.27927	0.136161	0.135897	0.186394	0.192374	-0.685124	0.833705	1.13792
17355790	NM_001081300, XM_006526446, BC058264	Tshz1	teashirt zinc finger family member 1	ENSMUSG00000046982	2.00066	2.23287	0.180165	0.179431	0.232216	0.254273	-0.64577	0.819446	1.17464
17465044	NM_173007, XM_006505090, XM_006505091, XM_011241063, BC065152, BC068240	Tspan12	tetraspanin 12	ENSMUSG00000029669	2.74761	3.27505	0.250071	0.249254	0.527443	0.353076	-1.05631	0.932393	1.44137
17287536	NM_028841, XM_006517414, XM_006517415, XM_006517417, XM_011244575, XR_382461, BC010346	Tspan17	tetraspanin 17	ENSMUSG00000025875	1.5603	1.7174	0.128656	0.127827	0.157104	0.181361	-0.612528	0.806822	1.11505
17388435	NM_183180, XM_006499474, XM_006499475, XM_006499476, XM_006499477, XM_011239525, BC052169	Tspan18	tetraspanin 18	ENSMUSG00000027217	1.75571	1.95408	0.131934	0.131539	0.19837	0.186304	-0.752904	0.856509	1.1474
17484952	NM_001252588, NM_053082, XM_006536224, BC003482, BC083070, CT010285	Tspan4	tetraspanin 4	ENSMUSG00000025511	1.54284	1.76503	0.175422	0.174848	0.222189	0.247678	-0.634336	0.815164	1.1665
17390296	NM_001024856, NM_001024857, NM_080788, AB046593, AK220258	Ttbk2	tau tubulin kinase 2	ENSMUSG00000090100	1.84547	2.05807	0.143474	0.143226	0.212606	0.202728	-0.741563	0.852849	1.15878
17416336	NM_177667, XM_006502944, BC132162	Ttc22	tetratricopeptide repeat domain 22	ENSMUSG00000034919	1.37819	1.59794	0.176637	0.175886	0.219749	0.249272	-0.623359	0.810994	1.16453
17428186	NR_131195, XR_887764, XR_887766, XR_887767, XR_887768, XR_887769, XR_887770	Ttc39aos1	Ttc39a opposite strand RNA 1	NA	1.88602	2.10354	0.144808	0.145404	0.217512	0.205212	-0.749492	0.855414	1.16273
17305967	NM_001080949, NM_177625, XM_006518839, BC025610, BC069946, BC092074	Ttc5	tetratricopeptide repeat domain 5	ENSMUSG00000006288	1.41728	1.69725	0.152688	0.15274	0.279969	0.21597	-0.916647	0.90257	1.21417
17283248	NM_001033213, XM_006515325, XM_006515326, XM_006515327, XM_006515328, XM_006515329, XM_006515330, XM_006515331, XM_006515332, XM_006515333, XM_006515334, XM_006515335, XM_011243973, XM_011243974	Ttc7b	tetratricopeptide repeat domain 7B	ENSMUSG00000033530	1.1561	1.41589	0.126456	0.126764	0.259792	0.179054	-1.02595	0.926598	1.19731
17408444	NM_001013026, XM_006502149, XR_375588, BC087733, BC096625	Ttf2	transcription termination factor, RNA polymerase II	ENSMUSG00000033222	1.18579	1.46129	0.147394	0.147488	0.275495	0.208513	-0.934256	0.906789	1.21041
17214341	NM_001014974, XM_006496224, XM_006496225, AK129075, BC049820, BC085151	Ttll4	tubulin tyrosine ligase-like family, member 4	ENSMUSG00000033257	1.602	1.93492	0.178469	0.179075	0.332914	0.252822	-0.931112	0.906046	1.25955
17351465	NM_026473, BC008225	Tubb6	tubulin, beta 6 class V	ENSMUSG00000001473	2.39729	2.59348	0.142068	0.140848	0.196193	0.200054	-0.693462	0.83663	1.14567
17259865	NR_002321, NR_002322, NR_110490, BC057363, DQ517434	Tug1	taurine upregulated gene 1	ENSMUSG00000056579	2.25028	2.82196	0.223748	0.222954	0.57168	0.315866	-1.27978	0.964843	1.48625
17278388	NR_045047, NR_125773, BC059025	Tunar	Tcl1 upstream neural differentiation associated RNA	ENSMUSG00000097929	1.64048	1.85622	0.117541	0.117618	0.215733	0.166282	-0.917396	0.902752	1.16129
17521417	NM_019742, AF123387, BC048477	Tusc2	tumor suppressor candidate 2	ENSMUSG00000010054	1.91843	2.21201	0.159181	0.157747	0.293575	0.224104	-0.926303	0.9049	1.22567
17448693	NM_001122754, NM_001289494, NM_001289495, NM_013698, XM_011240722, BC120552, BC137710, D43963, D83202, U16145, U19607	Txk	TXK tyrosine kinase	ENSMUSG00000054892	1.16405	1.34651	0.113122	0.112652	0.182461	0.159647	-0.808158	0.873462	1.13482
17425622	NM_026132, XM_006538201, XM_006538202, AY495589, BC049564, BC116763, BC116765, BC144839	Txndc8	thioredoxin domain containing 8	ENSMUSG00000038709	1.05094	1.40977	0.159218	0.158743	0.358824	0.224832	-1.12852	0.944752	1.28238
17505367	NM_175646, BC094379, BC132373, BC138333	Txnl4b	thioredoxin-like 4B	ENSMUSG00000031723	1.49678	1.87203	0.182792	0.182761	0.375255	0.258485	-1.02654	0.926714	1.29707
17476364	NM_011662, AF024637, AF077829, BC056450	Tyrobp	TYRO protein tyrosine kinase binding protein	ENSMUSG00000030579	1.78621	2.10783	0.190282	0.19018	0.321622	0.269027	-0.845346	0.884054	1.24973
17411352	NM_001168358, NM_172474, XR_375504, XR_375505, XR_375506, BC086686, BC087879, BC141040	Tyw3	tRNA-yW synthesizing protein 3 homolog (S. cerevisiae)	ENSMUSG00000047583	1.25567	1.60411	0.14161	0.141637	0.348445	0.200286	-1.23018	0.959047	1.27319
17343251	NM_001163769, NM_024187, XM_006523472, XM_006523473, BC115479, BC115480	U2af1	U2 small nuclear ribonucleoprotein auxiliary factor (U2AF) 1	ENSMUSG00000061613	2.33437	3.16138	0.226794	0.225537	0.827017	0.319847	-1.82834	0.99514	1.77401
17476465	NM_170760, AF419339, BC060972, BC057315	U2af1l4	U2 small nuclear RNA auxiliary factor 1-like 4	ENSMUSG00000078765	1.80765	1.99067	0.0953847	0.094972	0.183013	0.134603	-0.961419	0.91303	1.13525
17518553	NM_001111145, XM_006510911, XM_006510912, XM_011242687	Ubap1l	ubiquitin-associated protein 1-like	ENSMUSG00000086228	1.1031	1.28752	0.14208	0.14261	0.184422	0.201306	-0.647798	0.820199	1.13636
17379523	NM_026785, BC147032, BC147033	Ube2c	ubiquitin-conjugating enzyme E2C	ENSMUSG00000001403	2.0581	2.23743	0.104892	0.10448	0.179322	0.148049	-0.856473	0.887097	1.13235
17247015	NR_015577, BC052911	Ube2d-ps	ubiquitin-conjugating enzyme E2D, pseudogene	ENSMUSG00000083844	1.7401	2.08185	0.160798	0.159746	0.341751	0.22666	-1.06615	0.934193	1.26729
17236739	NM_080560, XM_006514344, XR_871735, BC067069, Y09873	Ube2n	ubiquitin-conjugating enzyme E2N	ENSMUSG00000074781	2.54308	2.7866	0.153771	0.153033	0.243525	0.216944	-0.793744	0.86918	1.18388
17421785	NR_131918	Ube4bos3	ubiquitination factor E4B, opposite strand 3	ENSMUSG00000085286	0.958028	1.11244	0.0851449	0.0849219	0.154415	0.120255	-0.907965	0.900439	1.11297
17455418	NM_011908, XM_006504832, AF044222, AF044223, BC024507, BC025595, BC043729	Ubl3	ubiquitin-like 3	ENSMUSG00000001687	2.5261	3.12373	0.23485	0.232739	0.597634	0.330638	-1.27811	0.964659	1.51323
17515004	NM_001310746, NM_025401, XM_006510544	Ubl5	ubiquitin-like 5	ENSMUSG00000084786	1.22115	1.56307	0.168294	0.167616	0.341924	0.237525	-1.0179	0.924999	1.26745
17494292	NM_027634	Ubqln5	ubiquilin 5	ENSMUSG00000055643	1.12087	1.36793	0.125098	0.125112	0.247063	0.176925	-0.987424	0.918707	1.18679
17431801	NM_001285928, NM_001285929, NM_001285930, NM_178671, NR_104373, BC027099	Ubxn10	UBX domain protein 10	ENSMUSG00000043621	1.28531	1.48347	0.0946427	0.0948297	0.198158	0.133977	-1.04584	0.930436	1.14723
17419692	NM_026257, NR_045571, XM_006539120, XM_006539122, XM_006539123, XM_006539124, XM_006539126, XM_006539127, XM_011250325, XM_011250326, XR_390778, BC019461	Ubxn11	UBX domain protein 11	ENSMUSG00000012126	1.10143	1.59579	0.147663	0.147681	0.49436	0.208839	-1.67385	0.991038	1.4087
17411594	NM_026534, AB120715, BC076632	Ubxn2b	UBX domain protein 2B	ENSMUSG00000028243	1.33642	1.57063	0.13816	0.138264	0.234213	0.195462	-0.847296	0.884592	1.17627
17239040	NM_029975, XM_006512492, AY249021, BC132070, BC132072, EU047812	Ulbp1	UL16 binding protein 1	ENSMUSG00000079685	0.501681	0.643978	0.0977531	0.0978465	0.142297	0.13831	-0.727493	0.84822	1.10366
17517752	NM_027895, XM_006511451, XR_379456, XR_379457, XR_379458, XR_379459, XR_870766, XR_870767, BC037093, BC151153	Ulk3	unc-51-like kinase 3	ENSMUSG00000032308	1.59507	1.90776	0.158587	0.15818	0.312689	0.223988	-0.987125	0.918644	1.24202
17258527	NM_001286006, NM_172569, XM_006533088, XM_006533089, XM_006533090, XM_006533091, BC054452	Unk	unkempt family zinc finger	ENSMUSG00000020770	1.87628	2.19733	0.163641	0.163859	0.321049	0.231578	-0.9803	0.917181	1.24924
17510013	NM_001122829, NM_030680, XM_006509604, XM_006509605, AF182947, AF322655, BC038921, BC052149, BC056442	Upf1	UPF1 regulator of nonsense transcripts homolog (yeast)	ENSMUSG00000058301	2.0242	2.20648	0.150144	0.150038	0.18228	0.21226	-0.607232	0.804762	1.13468
17330427	NM_178924, XM_006522009, XM_006522010, AF274865, BC046604	Upk1b	uroplakin 1B	ENSMUSG00000049436	1.1993	1.40521	0.123832	0.123859	0.205908	0.175144	-0.831312	0.880133	1.15341
17368920	NM_026615, BC026994, BC060255	Urm1	ubiquitin related modifier 1	ENSMUSG00000069020	1.74968	1.9926	0.125573	0.12678	0.242915	0.178442	-0.962591	0.913292	1.18338
17533665	NM_145628, XM_006527622, XM_006527623, AK220478, BC005470	Usp11	ubiquitin specific peptidase 11	ENSMUSG00000031066	1.16429	1.37391	0.084736	0.0847945	0.209621	0.119876	-1.23648	0.959824	1.15638
17369305	NM_028846, XM_006498392, XM_006498393, AF449715, BC019735, BC079674	Usp20	ubiquitin specific peptidase 20	ENSMUSG00000026854	1.56048	1.72714	0.1312	0.131296	0.166661	0.185612	-0.634908	0.81538	1.12246
17229698	NM_013919, AF177759, BC021903	Usp21	ubiquitin specific peptidase 21	ENSMUSG00000053483	1.86637	2.02896	0.105054	0.105003	0.162598	0.148533	-0.774067	0.863175	1.1193
17440795	NM_001033202, XM_011248156, XM_011248157, BC038606	Usp30	ubiquitin specific peptidase 30	ENSMUSG00000029592	1.37722	1.68155	0.141574	0.140066	0.304329	0.199152	-1.08055	0.936759	1.23484
17429858	NM_026031, XM_011240592, XM_011240593, BC061074	Utp11	UTP11 small subunit processome component	ENSMUSG00000028907	1.89578	2.15022	0.154313	0.153299	0.254436	0.217515	-0.82713	0.878947	1.19287
17463150	NM_001080557, NM_009496, AF007167, BC049902, BC057587, U61751	Vamp1	vesicle-associated membrane protein 1	ENSMUSG00000030337	1.7295	1.94043	0.138971	0.138537	0.210929	0.196228	-0.760081	0.858794	1.15743
17336838	NM_011690, AF087680, BC053703	Vars	valyl-tRNA synthetase	ENSMUSG00000007029	1.85037	2.05198	0.140494	0.140242	0.201616	0.198511	-0.718168	0.8451	1.14999
17230991	NM_144879, NR_027352, XM_006497149, XM_006497150, XM_011238913, BC024141	Vash2	vasohibin 2	ENSMUSG00000037568	1.99011	2.16757	0.113993	0.114938	0.177463	0.16188	-0.775173	0.863518	1.13089
17460099	NM_011912, XM_006506066, AF028715, BC090635, BC116389, BC116390, Y18247	Vax2	ventral anterior homeobox 2	ENSMUSG00000034777	1.30705	1.82122	0.150171	0.151289	0.514171	0.213166	-1.70559	0.992069	1.42817
17281575	NM_001033236, XM_011244052, XR_381512, BC138942, BC138943, XM_006544062	Vcpkmt	valosin containing protein lysine (K) methyltransferase	ENSMUSG00000049882	1.12538	1.31244	0.0868826	0.0872504	0.187055	0.123131	-1.07421	0.935638	1.13844
17469848	NM_177683, XM_006506010, XM_006506011, XM_006506012, XM_006506013, XM_006506014, BC048841, BC060305	Vgll4	vestigial like family member 4	ENSMUSG00000030315	1.5962	1.86296	0.161137	0.16157	0.266766	0.228189	-0.826651	0.87881	1.20311
17487570	NM_001166726	Vmn1r127	vomeronasal 1 receptor 127	ENSMUSG00000093890	1.02463	1.28172	0.169032	0.165743	0.257087	0.236733	-0.767904	0.861256	1.19506
17467146	NM_134184	Vmn1r16	vomeronasal 1 receptor 16	ENSMUSG00000093523	0.698076	0.856488	0.0883266	0.087648	0.158412	0.124434	-0.900194	0.898503	1.11606
17467150	NM_134181, BC132061, BC138409	Vmn1r18	vomeronasal 1 receptor 18	ENSMUSG00000091382	0.165461	0.352018	0.112478	0.112275	0.186558	0.158925	-0.830056	0.879778	1.13805
17285757	NM_001167541	Vmn1r196	vomeronasal 1 receptor 196	ENSMUSG00000069295	0.466784	0.606416	0.0726355	0.0726355	0.139632	0.102722	-0.961184	0.912977	1.10162
17291096	NM_134235	Vmn1r210	vomeronasal 1 receptor 210	ENSMUSG00000061296	0.341356	0.490897	0.110586	0.11192	0.14954	0.157339	-0.672059	0.829054	1.10922
17473512	NM_001166734	Vmn1r57	vomeronasal 1 receptor 57	ENSMUSG00000091652	0.616343	0.822504	0.160638	0.159964	0.206161	0.2267	-0.643042	0.81843	1.15361
17486519	NM_134210	Vmn1r81	vomeronasal 1 receptor 81	ENSMUSG00000094078	0.0812646	0.251109	0.077324	0.0773908	0.169845	0.1094	-1.09779	0.93973	1.12494
17450911	NM_001104626	Vmn2r15	vomeronasal 2, receptor 15	ENSMUSG00000091375	0.0785553	0.419543	0.14074	0.1408	0.340988	0.199079	-1.21115	0.956628	1.26662
17405636	NM_001104619, XM_006501896	Vmn2r6	vomeronasal 2, receptor 6	ENSMUSG00000090581	0.392372	0.686372	0.161367	0.160993	0.294001	0.227943	-0.912025	0.90144	1.22604
17232152	NM_011979, AJ132103, BC111521	Vnn3	vanin 3	ENSMUSG00000020010	0.986757	1.17371	0.0897263	0.0896355	0.186955	0.126828	-1.04233	0.92977	1.13836
17361942	NM_001081041, XM_006531864, BC051479, BC118930, BC118931	Vps51	VPS51 GARP complex subunit	ENSMUSG00000024797	1.87983	2.12923	0.154699	0.154633	0.2494	0.218731	-0.806255	0.872902	1.18871
17513886	NM_001310661, NM_028200, XM_006531390, XM_011248515, XR_878901, XR_878902, AY751521, BC057621	Vps9d1	VPS9 domain containing 1	ENSMUSG00000001062	2.1082	2.38788	0.132906	0.132287	0.279687	0.187521	-1.05465	0.932085	1.21393
17277287	NM_001033776, NM_001168588, NM_001168589, XM_006516060, XM_006516061, BC103771	Vrtn	vertebrae development associated	ENSMUSG00000071235	1.11803	1.30366	0.10161	0.10162	0.185635	0.143705	-0.913427	0.901783	1.13732
17476913	XM_006541031, XM_006541032, XM_006541033, XM_011250884	Vstm2b	V-set and transmembrane domain containing 2B	ENSMUSG00000039257	2.00961	2.30003	0.167558	0.167997	0.290418	0.237273	-0.865485	0.88952	1.22299
17336874	NM_138582, XM_006524373, XM_006524374, XM_006524375, XM_006524376, XM_006525372, XM_006525373, XM_006525374, XM_006525375, XM_006536616, XM_006536617, XM_006536618, XM_006536619, XM_006537347, XM_006537348, XM_006537349, XM_006537350, AF134319, BC137792, BC144911	Vwa7	von Willebrand factor A domain containing 7	ENSMUSG00000007030	1.59498	1.83325	0.16224	0.162197	0.23827	0.229412	-0.734411	0.850508	1.17958
17472161	NM_021714, AF071186, BC006600, BC021823, BC104145	Wbp11	WW domain binding protein 11	ENSMUSG00000030216	1.55376	1.92982	0.13763	0.136744	0.376056	0.194013	-1.37059	0.973707	1.29779
17224745	NM_001111279, NM_027057, XM_006496543, XM_011238709, BC025226	Wdfy1	WD repeat and FYVE domain containing 1	ENSMUSG00000073643	1.47903	2.06445	0.173756	0.175136	0.585419	0.246706	-1.67792	0.991176	1.50047
17450207	NM_172882, XM_006535220, XM_006535221, XM_006535222, XM_006535223, XM_006535224, XM_006535225, XM_006535226, XM_006535227, XM_006535228, AY336569, BC058274, D37791	Wdfy3	WD repeat and FYVE domain containing 3	ENSMUSG00000043940	2.17164	2.30993	0.100401	0.100393	0.138286	0.141983	-0.688696	0.834963	1.1006
17383529	NM_001008498, BC085113	Wdr34	WD repeat domain 34	ENSMUSG00000039715	1.56331	1.8865	0.154976	0.153889	0.323189	0.218402	-1.04637	0.930535	1.25109
17343207	NM_021322, XM_006524715, XM_006524716, XM_006524719, XM_006524720, XM_006524723, XM_006524724, XM_006524725, XM_011246553, BC039272, XR_883498, XR_883499	Wdr4	WD repeat domain 4	ENSMUSG00000024037	1.42796	1.59048	0.103203	0.103026	0.162515	0.145825	-0.788033	0.867456	1.11924
17488996	NM_146186, XM_006539875, XM_006539877, XM_006539879, XM_006539880, XM_006539881, XM_011250540, XM_011250541, XM_011250542, XM_011250543, XM_011250544, XM_011250545, XR_391062, XR_391063, XR_391064, BC026444, BC054747, BC057041	Wdr62	WD repeat domain 62	ENSMUSG00000037020	1.72817	2.01887	0.156793	0.156003	0.2907	0.22118	-0.92936	0.90563	1.22323
17401433	NM_027432, BC005755	Wdr77	WD repeat domain 77	ENSMUSG00000000561	1.83524	2.20831	0.157736	0.159687	0.373063	0.224456	-1.17527	0.951751	1.2951
[truncated: 83 more rows]

## Sheet: Info
Description:
[truncated: 9 more rows]
